# Supplementary material for: Sub-100-fs energy transfer in coenzyme NADH is a coherent process assisted by a charge-transfer state
Source: Nat Commun. 2024 Jun 8;15:4900. doi: 10.1038/s41467-024-48871-4 (PMC11162464; doi:10.1038/s41467-024-48871-4)
Supplement: Supplementary file 3 — Source Data [file 41467_2024_48871_MOESM3_ESM.xlsx]

## Sheet: Fig1a_Ade_water_TA map
0	-115	-105	-95	-85	-75	-65	-55	-45	-35	-25	-15	-5	5	15	25	35	45	55	65	75	85	95	105	115	125	135	145	155	165	175	185	195	205	215	225	235	245	255	265	275	285	295	305	315	325	335	345	355	365
3.2212	-0.012602	-0.011066	-0.015169	0	-0.020097	0.0065809	0.036607	-0.062561	-0.082927	0.098148	0.32138	0.4753	0.55007	0.55804	0.57266	0.66078	0.7907	0.86363	0.83322	0.80294	0.75474	0.68876	0.6629	0.62488	0.58808	0.56848	0.55007	0.52968	0.50833	0.48495	0.46404	0.44076	0.43011	0.4124	0.39814	0.38275	0.36738	0.35517	0.34225	0.33103	0.32022	0.30709	0.29497	0.2857	0.27967	0.26877	0.25455	0.24768	0.242
3.2169	-0.012544	-0.010888	-0.014896	0	-0.019945	0.0064179	0.036596	-0.061998	-0.08257	0.097602	0.32036	0.47453	0.54996	0.55825	0.57294	0.66085	0.79078	0.86351	0.83306	0.80211	0.75371	0.68805	0.66198	0.62398	0.58735	0.56786	0.54939	0.52902	0.50767	0.4843	0.4634	0.44026	0.42948	0.41193	0.39772	0.38245	0.36714	0.35475	0.34169	0.33056	0.31981	0.30668	0.29465	0.28537	0.27925	0.26811	0.2542	0.24745	0.24169
3.2126	-0.012436	-0.010642	-0.014566	0	-0.019717	0.0062714	0.036598	-0.061251	-0.082099	0.096969	0.3192	0.47369	0.54985	0.55854	0.5733	0.661	0.79092	0.86341	0.83287	0.80114	0.75252	0.6872	0.66088	0.62293	0.58653	0.56712	0.5486	0.52825	0.50687	0.48354	0.46267	0.43968	0.42875	0.41139	0.39723	0.38212	0.36687	0.35423	0.34105	0.33004	0.31933	0.30622	0.29427	0.28503	0.27874	0.26737	0.25381	0.24721	0.24133
3.2083	-0.012297	-0.010344	-0.014216	0	-0.019433	0.0061496	0.03661	-0.060367	-0.081566	0.096253	0.31796	0.47284	0.54976	0.55887	0.57372	0.66123	0.79114	0.86333	0.83263	0.80005	0.7512	0.68622	0.65965	0.62178	0.58563	0.5663	0.54774	0.52739	0.50596	0.48271	0.46188	0.43903	0.42796	0.41079	0.39669	0.38177	0.36655	0.35364	0.34036	0.32946	0.31882	0.30572	0.29386	0.28467	0.27816	0.26659	0.2534	0.24697	0.24093
3.204	-0.012052	-0.0098032	-0.013595	0	-0.018918	0.0059266	0.036625	-0.05877	-0.08061	0.094925	0.31566	0.47129	0.54957	0.55945	0.57447	0.66165	0.79153	0.86316	0.83214	0.79802	0.74875	0.68439	0.65738	0.61965	0.58396	0.56474	0.54611	0.52578	0.50425	0.48115	0.4604	0.43781	0.42647	0.40964	0.39567	0.38108	0.36592	0.35251	0.33907	0.32838	0.31784	0.30477	0.29306	0.28397	0.27705	0.26513	0.2526	0.24647	0.24016
3.1998	-0.011742	-0.0091386	-0.012975	0	-0.018281	0.0057087	0.0367	-0.056866	-0.079611	0.093361	0.31319	0.46974	0.54943	0.56013	0.57533	0.66226	0.79211	0.86305	0.83145	0.79568	0.746	0.68219	0.65477	0.61726	0.58208	0.56293	0.54427	0.52392	0.50222	0.47937	0.45873	0.43637	0.4248	0.40832	0.39449	0.3803	0.36514	0.35114	0.33762	0.32715	0.31674	0.30371	0.29213	0.2832	0.27571	0.26353	0.25171	0.24592	0.23923
3.1955	-0.011334	-0.0083504	-0.012356	0	-0.017476	0.0055118	0.036833	-0.054623	-0.078561	0.091563	0.3106	0.46828	0.54934	0.5609	0.5763	0.66311	0.79287	0.863	0.83055	0.79306	0.743	0.67963	0.65188	0.61466	0.58	0.56088	0.54223	0.52181	0.4999	0.4774	0.45689	0.43474	0.42296	0.40683	0.39319	0.37943	0.36419	0.34954	0.33603	0.32581	0.31552	0.30253	0.29108	0.28234	0.27415	0.26183	0.25075	0.2453	0.23814
3.1913	-0.01083	-0.0074612	-0.011748	0	-0.016493	0.0053569	0.03698	-0.052066	-0.077455	0.089531	0.30796	0.46695	0.54928	0.56175	0.57738	0.66422	0.79382	0.86295	0.82939	0.79017	0.73976	0.67673	0.64872	0.61187	0.57773	0.55859	0.54001	0.51946	0.49729	0.47525	0.45489	0.43293	0.42097	0.40518	0.39179	0.37845	0.36302	0.34769	0.33432	0.32436	0.31419	0.30123	0.28991	0.28135	0.27236	0.26005	0.24972	0.24459	0.23688
3.1871	-0.010248	-0.0065519	-0.011242	0	-0.015375	0.0052809	0.037128	-0.049366	-0.076404	0.087353	0.30551	0.46594	0.5493	0.56261	0.57852	0.66561	0.79499	0.8629	0.82795	0.7872	0.73645	0.67364	0.6455	0.60909	0.57538	0.55617	0.53774	0.51699	0.49454	0.47305	0.45286	0.43105	0.41896	0.40345	0.39037	0.3774	0.36165	0.34568	0.33259	0.32289	0.31282	0.2999	0.28868	0.28026	0.27044	0.25833	0.24869	0.2438	0.23553
3.1829	-0.0096333	-0.0056968	-0.010895	0	-0.014189	0.0052189	0.037252	-0.04667	-0.075536	0.085019	0.30326	0.46524	0.54935	0.56342	0.57967	0.66726	0.79632	0.86277	0.82615	0.78416	0.73307	0.67036	0.64227	0.60631	0.57292	0.55364	0.5354	0.51437	0.49166	0.4708	0.45076	0.42909	0.41692	0.40164	0.38894	0.37623	0.36	0.3435	0.33081	0.32138	0.31138	0.29851	0.28736	0.27898	0.26838	0.25665	0.24763	0.24286	0.23403
3.1786	-0.0090002	-0.0049522	-0.01072	0	-0.012974	0.005127	0.03735	-0.04406	-0.074905	0.082562	0.30129	0.46485	0.54942	0.56414	0.58082	0.66914	0.79777	0.86251	0.82399	0.78108	0.72962	0.66694	0.63908	0.60355	0.57033	0.55103	0.53301	0.51161	0.48873	0.4685	0.4486	0.42706	0.41488	0.3998	0.38753	0.37492	0.35809	0.3412	0.32898	0.31984	0.30988	0.29708	0.28598	0.27747	0.26624	0.25502	0.24654	0.24176	0.23242
3.1745	-0.0083542	-0.0043706	-0.010698	0	-0.01176	0.0049965	0.037409	-0.041594	-0.074514	0.080032	0.29961	0.46469	0.54948	0.56475	0.58196	0.67121	0.79927	0.86203	0.82148	0.77798	0.7261	0.66342	0.63597	0.6008	0.56759	0.54834	0.53055	0.50873	0.48577	0.46615	0.44636	0.42499	0.41283	0.39794	0.38613	0.37343	0.35589	0.33879	0.32709	0.31826	0.30829	0.2956	0.28452	0.27568	0.26404	0.25343	0.24543	0.24046	0.2307
3.1703	-0.0077011	-0.0039944	-0.010787	0	-0.010578	0.0048375	0.037399	-0.039326	-0.074311	0.077501	0.29823	0.46471	0.54951	0.56526	0.58315	0.67346	0.80081	0.86126	0.81867	0.77489	0.72249	0.6599	0.63298	0.59804	0.56474	0.54561	0.52803	0.50576	0.48285	0.46378	0.44409	0.42294	0.41081	0.39612	0.38476	0.37175	0.35347	0.33637	0.32518	0.31666	0.30664	0.29409	0.283	0.27364	0.26187	0.25192	0.24432	0.23898	0.22895
3.1661	-0.0070865	-0.0038573	-0.010977	0	-0.0095085	0.0046517	0.03731	-0.037344	-0.074294	0.075048	0.29709	0.46478	0.54944	0.56563	0.58438	0.67584	0.80228	0.86009	0.81557	0.77176	0.71869	0.65637	0.63008	0.59519	0.56172	0.54281	0.52539	0.50267	0.47996	0.46131	0.44172	0.42086	0.40877	0.39433	0.38336	0.36982	0.35082	0.3339	0.3232	0.31498	0.30485	0.29253	0.28135	0.27132	0.25971	0.25045	0.24315	0.23729	0.22717
3.1619	-0.0065435	-0.0039643	-0.011255	0	-0.0086105	0.0044328	0.037172	-0.035703	-0.074482	0.072744	0.29617	0.46484	0.54929	0.56586	0.58565	0.67829	0.80362	0.85853	0.81221	0.76857	0.71471	0.65288	0.62725	0.5922	0.55856	0.53992	0.5226	0.4995	0.47711	0.45875	0.43925	0.41875	0.40672	0.39259	0.38187	0.36763	0.34801	0.33142	0.32116	0.31319	0.30294	0.29091	0.27957	0.26878	0.25761	0.24901	0.2419	0.23541	0.22539
3.1578	-0.0060894	-0.0042674	-0.011558	0	-0.0078994	0.0041921	0.037026	-0.034371	-0.074832	0.070671	0.29547	0.46481	0.54903	0.56599	0.58701	0.68078	0.80478	0.85654	0.80865	0.76528	0.71053	0.64942	0.62445	0.58903	0.55527	0.53692	0.51962	0.49623	0.47427	0.45606	0.43665	0.41658	0.40464	0.39089	0.38026	0.36517	0.34509	0.32894	0.31907	0.31129	0.30091	0.28922	0.27764	0.26609	0.25557	0.2476	0.24055	0.2334	0.22364
3.1537	-0.0057211	-0.0047071	-0.011812	0	-0.0073481	0.0039864	0.036913	-0.033278	-0.075254	0.06891	0.29497	0.46466	0.5487	0.56607	0.58849	0.68329	0.8057	0.85416	0.80498	0.76189	0.70623	0.64606	0.62168	0.58565	0.55191	0.53381	0.51647	0.49293	0.47144	0.45327	0.43397	0.41437	0.40256	0.38925	0.37849	0.36248	0.34216	0.32651	0.31696	0.30929	0.29878	0.28746	0.27555	0.26335	0.25363	0.24623	0.23912	0.23132	0.222
3.1495	-0.0054381	-0.0052211	-0.011941	0	-0.0069071	0.0038894	0.036827	-0.032369	-0.075639	0.067522	0.29467	0.4644	0.54832	0.56619	0.59017	0.68581	0.80637	0.85144	0.80128	0.75839	0.70186	0.64285	0.61893	0.58212	0.54854	0.5306	0.51318	0.48966	0.46865	0.45042	0.43125	0.41216	0.40053	0.38767	0.37655	0.35965	0.33932	0.32415	0.31489	0.30722	0.29661	0.28564	0.27333	0.26067	0.25183	0.24492	0.23762	0.22928	0.22052
3.1454	-0.0052642	-0.0057562	-0.011915	0	-0.0065582	0.0039369	0.036742	-0.031636	-0.075912	0.066543	0.2945	0.46401	0.54788	0.56637	0.59205	0.68831	0.80675	0.8484	0.79756	0.75474	0.69747	0.63981	0.61613	0.57845	0.54517	0.52727	0.50975	0.48642	0.46584	0.44752	0.42851	0.40993	0.39853	0.38609	0.37439	0.35669	0.3366	0.32188	0.31285	0.30506	0.29443	0.28372	0.27096	0.25811	0.25018	0.24366	0.23601	0.2273	0.2192
3.1413	-0.00523	-0.006259	-0.011737	0	-0.006281	0.0041366	0.036665	-0.031067	-0.076052	0.065969	0.29446	0.46351	0.5474	0.56667	0.59413	0.69075	0.80682	0.84513	0.79383	0.75094	0.69312	0.63693	0.61324	0.57466	0.54183	0.52382	0.50623	0.48325	0.463	0.44461	0.42573	0.40765	0.39659	0.38448	0.37201	0.35369	0.33402	0.31967	0.31083	0.30284	0.29225	0.28167	0.26848	0.25572	0.24867	0.24238	0.23429	0.22544	0.21803
3.1372	-0.0053379	-0.0066799	-0.011392	0	-0.0060169	0.0044727	0.0366	-0.030608	-0.076029	0.065755	0.29452	0.46297	0.54694	0.56714	0.59641	0.69311	0.80658	0.84171	0.79012	0.74702	0.68892	0.63421	0.61025	0.57082	0.53851	0.52027	0.50266	0.48016	0.46015	0.44173	0.42296	0.40535	0.39474	0.38278	0.36944	0.35069	0.3316	0.31754	0.30884	0.30059	0.29012	0.27948	0.26592	0.25355	0.24731	0.24107	0.23249	0.22373	0.21699
3.1331	-0.0055738	-0.0069818	-0.010877	0	-0.0057118	0.0049191	0.036533	-0.030192	-0.075804	0.065843	0.29465	0.4624	0.54654	0.56786	0.5989	0.69537	0.80609	0.83825	0.78642	0.74301	0.68493	0.63164	0.60714	0.56701	0.53525	0.51667	0.49912	0.47716	0.45729	0.43892	0.42024	0.40306	0.39298	0.38096	0.3667	0.34778	0.32937	0.31549	0.30687	0.29836	0.28808	0.27714	0.26332	0.25159	0.24609	0.2397	0.23065	0.22222	0.21607
3.1291	-0.0059147	-0.0071697	-0.010219	0	-0.0053187	0.005445	0.036416	-0.029783	-0.075345	0.066155	0.29482	0.46185	0.54621	0.56887	0.60158	0.6975	0.80537	0.8348	0.78275	0.73894	0.68117	0.62916	0.6039	0.56328	0.53201	0.51303	0.49565	0.47425	0.45444	0.43621	0.41756	0.40082	0.39133	0.37901	0.36384	0.34501	0.32728	0.31352	0.3049	0.29617	0.28614	0.27467	0.26074	0.24985	0.24499	0.23823	0.22879	0.22088	0.21522
3.125	-0.0063536	-0.0072576	-0.0094746	0	-0.0048376	0.0059919	0.036176	-0.029371	-0.07464	0.066614	0.29496	0.46132	0.54597	0.57019	0.60444	0.69947	0.80447	0.8314	0.77906	0.73487	0.67765	0.62674	0.60054	0.55967	0.52879	0.5094	0.49232	0.47143	0.45162	0.43359	0.41493	0.39865	0.38974	0.37689	0.3609	0.34236	0.3253	0.31161	0.30292	0.29406	0.28427	0.27207	0.2582	0.2483	0.24396	0.23664	0.22695	0.2197	0.21439
3.121	-0.0068944	-0.0072694	-0.0087254	0	-0.0043114	0.0064705	0.035791	-0.028961	-0.073745	0.067131	0.29504	0.4608	0.54583	0.57179	0.60739	0.70123	0.80341	0.82804	0.77531	0.73081	0.67431	0.62426	0.59702	0.55615	0.5255	0.5058	0.4891	0.46863	0.44881	0.43101	0.41232	0.39652	0.38815	0.37456	0.35791	0.33982	0.32333	0.30969	0.30085	0.29199	0.2824	0.26934	0.25571	0.24688	0.24293	0.23487	0.22512	0.21862	0.2135
3.1169	-0.007507	-0.007223	-0.008038	0	-0.003766	0.0068081	0.035279	-0.028521	-0.072738	0.067614	0.29502	0.4603	0.54584	0.57366	0.61037	0.70277	0.80224	0.82474	0.77147	0.72683	0.67111	0.62165	0.59338	0.55271	0.52213	0.50226	0.48603	0.46584	0.44601	0.42845	0.40971	0.39444	0.38651	0.37203	0.3549	0.33735	0.32133	0.30772	0.2987	0.28998	0.28049	0.26652	0.2533	0.24554	0.24182	0.23293	0.22333	0.2176	0.21251
3.1129	-0.008151	-0.007148	-0.007457	0	-0.003225	0.006939	0.034635	-0.028016	-0.071686	0.067966	0.2949	0.45982	0.54604	0.57579	0.61334	0.70409	0.80103	0.82149	0.76757	0.72296	0.66798	0.61887	0.58967	0.54932	0.51864	0.49881	0.4831	0.46304	0.44324	0.42589	0.40712	0.39244	0.38477	0.36931	0.35191	0.33493	0.31929	0.30571	0.29647	0.28802	0.27852	0.26369	0.25099	0.24427	0.2406	0.23085	0.22162	0.21663	0.21139
3.1088	-0.0087784	-0.0070714	-0.0070174	0	-0.0027204	0.006832	0.033862	-0.027429	-0.070644	0.068128	0.29464	0.45937	0.54642	0.57811	0.61621	0.70517	0.7998	0.81823	0.76355	0.71918	0.66483	0.61584	0.58587	0.54592	0.51501	0.49544	0.48026	0.46019	0.44046	0.42326	0.40452	0.39048	0.38284	0.3664	0.34895	0.33251	0.31714	0.30361	0.29417	0.28608	0.27637	0.26085	0.24876	0.24301	0.23916	0.22866	0.21997	0.21562	0.21013
3.1049	-0.0093601	-0.0070211	-0.0067511	0	-0.002285	0.006484	0.032959	-0.026773	-0.069647	0.06807	0.29424	0.45895	0.54697	0.58054	0.61891	0.70604	0.79852	0.81489	0.75945	0.7155	0.66158	0.61256	0.58202	0.54246	0.51121	0.49216	0.47747	0.45728	0.43767	0.42053	0.40192	0.38853	0.38065	0.36333	0.34601	0.33003	0.31487	0.3014	0.29181	0.28412	0.27403	0.25806	0.24665	0.24173	0.23749	0.2264	0.2184	0.21453	0.20872
3.1008	-0.009884	-0.007009	-0.006663	0	-0.0019697	0.0058901	0.031962	-0.026066	-0.068743	0.067782	0.29368	0.45856	0.54767	0.58298	0.62136	0.7067	0.79718	0.81137	0.75523	0.71186	0.65814	0.60901	0.57813	0.53885	0.50724	0.48892	0.47467	0.45431	0.43482	0.41769	0.3993	0.38653	0.37815	0.3601	0.3431	0.32747	0.31246	0.29907	0.28939	0.28207	0.27144	0.25533	0.24461	0.24038	0.23555	0.22409	0.21688	0.21334	0.20717
3.0969	-0.010334	-0.0070421	-0.0067441	0	-0.0018069	0.0050688	0.030962	-0.025325	-0.067996	0.067262	0.29297	0.45824	0.54852	0.58535	0.62349	0.70719	0.79575	0.80764	0.75092	0.70824	0.65445	0.6052	0.57419	0.53505	0.50314	0.4857	0.47179	0.45128	0.4319	0.41473	0.39667	0.38445	0.3753	0.35675	0.34021	0.3248	0.3099	0.29661	0.28694	0.27989	0.26861	0.25268	0.24268	0.23891	0.23333	0.22179	0.21541	0.21202	0.20551
3.0929	-0.010675	-0.0071206	-0.0069526	0	-0.0017893	0.0040646	0.030032	-0.024554	-0.06743	0.066525	0.29215	0.45805	0.54952	0.58759	0.62527	0.70753	0.7942	0.80368	0.74656	0.70457	0.65049	0.60118	0.57022	0.53105	0.49893	0.48247	0.46881	0.44819	0.4289	0.41168	0.39405	0.38223	0.37212	0.35332	0.33733	0.32205	0.30724	0.29405	0.2845	0.27756	0.26559	0.25014	0.24083	0.2373	0.23088	0.21953	0.214	0.21057	0.20379
3.0889	-0.010899	-0.0072488	-0.0072348	0	-0.0019078	0.0029304	0.029217	-0.02377	-0.067031	0.065607	0.29126	0.45801	0.5506	0.58962	0.62668	0.70776	0.79247	0.79946	0.74214	0.70079	0.64626	0.597	0.56622	0.52685	0.49467	0.4792	0.46567	0.44507	0.42582	0.40857	0.39144	0.37983	0.36864	0.34984	0.33445	0.31923	0.30449	0.29141	0.28206	0.27505	0.2624	0.2477	0.23907	0.23553	0.22823	0.21737	0.21262	0.20899	0.20203
3.0849	-0.010999	-0.0074106	-0.0075306	0	-0.0021395	0.0017473	0.028579	-0.022981	-0.066762	0.064581	0.29034	0.45819	0.55176	0.59141	0.62774	0.70792	0.79054	0.79498	0.73772	0.69688	0.64177	0.59271	0.56216	0.52248	0.49043	0.47588	0.46239	0.44194	0.42267	0.40547	0.38886	0.37725	0.36492	0.34635	0.33158	0.31637	0.30167	0.28874	0.27965	0.27238	0.25913	0.24537	0.23739	0.23358	0.22545	0.21531	0.21127	0.20732	0.20029
3.0809	-0.010992	-0.0075843	-0.0077813	0	-0.0024729	0.0005947	0.028153	-0.022205	-0.066572	0.06353	0.28945	0.45858	0.55298	0.59298	0.62849	0.70804	0.78839	0.79029	0.73333	0.69283	0.63708	0.58839	0.55806	0.51798	0.48629	0.47251	0.45898	0.43881	0.41948	0.40243	0.38631	0.37448	0.36105	0.3429	0.32876	0.31352	0.29882	0.28607	0.27726	0.26956	0.25586	0.24318	0.23579	0.23147	0.22266	0.2134	0.20996	0.20561	0.19862
3.077	-0.010893	-0.007741	-0.007937	0	-0.0028949	-0.0004549	0.027979	-0.021449	-0.06644	0.062517	0.28866	0.4592	0.55425	0.59433	0.62904	0.70814	0.78602	0.78545	0.72901	0.68865	0.63224	0.58411	0.55389	0.51342	0.48231	0.46912	0.45548	0.43572	0.4163	0.39952	0.3838	0.37153	0.35713	0.33954	0.32599	0.31071	0.29597	0.28345	0.2749	0.26664	0.2527	0.24112	0.23424	0.22923	0.21992	0.21165	0.20867	0.20391	0.19703
3.0731	-0.010698	-0.0078455	-0.0079585	0	-0.0033698	-0.0013204	0.028082	-0.020714	-0.066345	0.061597	0.28804	0.46006	0.55558	0.59551	0.62947	0.70823	0.78346	0.78056	0.72477	0.68435	0.62732	0.5799	0.54966	0.50887	0.47852	0.46573	0.45195	0.43266	0.41317	0.39677	0.38132	0.36843	0.35327	0.33631	0.32328	0.30798	0.29317	0.28094	0.27255	0.26368	0.24973	0.23921	0.23274	0.22691	0.21731	0.21006	0.2074	0.20229	0.19552
3.0692	-0.01041	-0.0078624	-0.0078144	0	-0.0038554	-0.0019324	0.028444	-0.019996	-0.066257	0.060821	0.28765	0.46113	0.55692	0.59655	0.62989	0.70831	0.78074	0.77569	0.72062	0.67996	0.62238	0.5758	0.54537	0.5044	0.47495	0.46237	0.44844	0.42962	0.41014	0.3942	0.37885	0.36522	0.34956	0.33321	0.32065	0.30535	0.29045	0.27857	0.27021	0.26075	0.24698	0.23744	0.23125	0.22455	0.2149	0.20865	0.20616	0.20077	0.1941
3.0652	-0.010038	-0.0077584	-0.0074904	0	-0.0043088	-0.0022289	0.029031	-0.019298	-0.066154	0.060243	0.28753	0.46237	0.55827	0.59749	0.63036	0.70837	0.77792	0.77091	0.71656	0.67553	0.61749	0.57182	0.54102	0.50007	0.47159	0.45909	0.445	0.4266	0.40723	0.39184	0.37638	0.36194	0.34606	0.33026	0.31811	0.30282	0.28783	0.27636	0.26786	0.25791	0.2445	0.23583	0.22976	0.22222	0.21274	0.20739	0.20493	0.19939	0.19275
3.0614	-0.0095834	-0.0074914	-0.0069844	0	-0.004683	-0.0021606	0.029816	-0.018608	-0.066012	0.059911	0.28774	0.46374	0.55963	0.5984	0.631	0.70841	0.77505	0.7663	0.7126	0.67112	0.61271	0.568	0.53666	0.49594	0.46844	0.45593	0.44172	0.42363	0.40452	0.38968	0.37391	0.35867	0.34284	0.32749	0.3157	0.30044	0.28536	0.27435	0.26552	0.25523	0.24233	0.23439	0.22828	0.22001	0.21087	0.2063	0.20374	0.19821	0.19148
3.0575	-0.0090553	-0.0070443	-0.0063213	0	-0.0049493	-0.0017149	0.030742	-0.017937	-0.06581	0.059854	0.28825	0.46516	0.56094	0.59928	0.63182	0.70837	0.77215	0.76186	0.7087	0.66673	0.60806	0.56429	0.53229	0.49203	0.46545	0.45289	0.43861	0.42069	0.402	0.38768	0.37141	0.35543	0.33992	0.32488	0.3134	0.29817	0.28303	0.27249	0.26319	0.25272	0.24046	0.23311	0.22678	0.21797	0.20929	0.20534	0.20258	0.1972	0.19022
3.0536	-0.0084539	-0.0064149	-0.0055469	0	-0.0050699	-0.0009104	0.031776	-0.017292	-0.065557	0.060066	0.28905	0.46661	0.56217	0.60018	0.63284	0.70825	0.76929	0.7576	0.70484	0.6624	0.60356	0.56069	0.52796	0.48835	0.4626	0.45001	0.43569	0.4178	0.39967	0.38578	0.36886	0.35228	0.33729	0.32246	0.31119	0.29603	0.28088	0.27079	0.2609	0.25043	0.23885	0.23194	0.22528	0.21614	0.208	0.20449	0.20146	0.19633	0.18899
3.0497	-0.0077812	-0.0056122	-0.0047092	0	-0.0050122	0.0002013	0.032878	-0.016691	-0.065265	0.060534	0.29006	0.468	0.56325	0.60106	0.63399	0.70796	0.76643	0.75348	0.70093	0.65812	0.59919	0.55711	0.52368	0.48488	0.45981	0.44724	0.43291	0.41493	0.39749	0.38391	0.36624	0.34923	0.33488	0.32016	0.30905	0.29396	0.27888	0.26914	0.25863	0.24831	0.23744	0.23084	0.22376	0.21452	0.20693	0.20371	0.20037	0.19553	0.18773
3.0459	-0.0070451	-0.0046641	-0.0038591	0	-0.0047541	0.0015512	0.033997	-0.01615	-0.064934	0.061241	0.29124	0.4693	0.56417	0.60195	0.63523	0.70753	0.76361	0.74947	0.69697	0.65388	0.59493	0.55355	0.51949	0.4816	0.45705	0.44457	0.43028	0.4121	0.39544	0.38202	0.36353	0.34631	0.33265	0.31799	0.30698	0.29198	0.27703	0.26751	0.25642	0.24638	0.23618	0.22977	0.22223	0.21313	0.20608	0.20297	0.19933	0.19478	0.18646
3.042	-0.0062481	-0.0036051	-0.0030551	0	-0.0042821	0.0030651	0.035099	-0.01567	-0.064552	0.062158	0.2925	0.47044	0.56489	0.60284	0.63646	0.7069	0.76081	0.74548	0.6929	0.64968	0.59075	0.54996	0.5154	0.47843	0.45427	0.44196	0.42772	0.4093	0.39347	0.38002	0.36073	0.34352	0.33052	0.31592	0.30495	0.29005	0.2753	0.26583	0.25427	0.24457	0.23501	0.22868	0.22071	0.21193	0.20537	0.20222	0.19833	0.194	0.18516
3.0382	-0.0054087	-0.0024847	-0.0023547	0	-0.0036167	0.0046448	0.036137	-0.015261	-0.064109	0.063227	0.29374	0.4714	0.56542	0.60371	0.63762	0.70608	0.75801	0.74144	0.6887	0.64549	0.58661	0.5463	0.51143	0.47534	0.45144	0.43937	0.42519	0.40655	0.39153	0.37787	0.35784	0.34087	0.32845	0.31394	0.30293	0.28813	0.27364	0.26404	0.25219	0.24286	0.23387	0.22755	0.21919	0.21088	0.20474	0.20145	0.19737	0.19313	0.18383
3.0343	-0.0045522	-0.0013742	-0.0018282	0	-0.0028062	0.0061896	0.03705	-0.014945	-0.063597	0.064381	0.29486	0.47214	0.56573	0.60454	0.63861	0.70504	0.75515	0.73726	0.68431	0.64125	0.58243	0.54254	0.50755	0.47223	0.44851	0.43674	0.42262	0.40382	0.38953	0.37547	0.35484	0.33832	0.32636	0.31199	0.30085	0.28619	0.272	0.2621	0.25015	0.24119	0.2327	0.2263	0.21766	0.20989	0.20411	0.20059	0.19639	0.19211	0.18246
3.0306	-0.0036965	-0.0003435	-0.0015175	0	-0.0019005	0.0076047	0.037803	-0.01474	-0.063056	0.065532	0.29582	0.47265	0.56585	0.60531	0.63937	0.7038	0.75222	0.7329	0.67973	0.63694	0.57819	0.53869	0.50375	0.46906	0.44547	0.43404	0.41996	0.4011	0.38743	0.37282	0.35176	0.33585	0.3242	0.31003	0.29872	0.28421	0.27032	0.25999	0.24814	0.23953	0.23146	0.2249	0.21613	0.20891	0.20344	0.19964	0.19538	0.1909	0.18107
3.0267	-0.002869	0.0005456	-0.001444	0	-0.000963	0.0088175	0.038349	-0.014657	-0.062513	0.066602	0.29656	0.47292	0.5658	0.60597	0.63985	0.70239	0.74915	0.72827	0.67495	0.63251	0.57384	0.53474	0.49997	0.46575	0.44229	0.43121	0.41713	0.39834	0.38516	0.36986	0.34857	0.33341	0.32193	0.30801	0.29648	0.28215	0.26854	0.25769	0.24612	0.23785	0.2301	0.22335	0.21456	0.20786	0.20265	0.19857	0.19428	0.18948	0.17962
3.0229	-0.002101	0.0012312	-0.001619	0	-4.7e-05	0.0097907	0.038652	-0.014683	-0.061983	0.067518	0.29706	0.47296	0.56565	0.60653	0.64004	0.70082	0.74594	0.72337	0.66999	0.62794	0.56935	0.53072	0.49619	0.46226	0.43897	0.42822	0.41412	0.39554	0.38269	0.36662	0.3453	0.33096	0.31955	0.30589	0.29413	0.28	0.26658	0.25524	0.24406	0.23612	0.22863	0.22164	0.21295	0.2067	0.2017	0.19738	0.19307	0.18785	0.17813
3.0191	-0.001423	0.0016635	-0.002035	0	0.00079	0.010498	0.038686	-0.014802	-0.061488	0.068212	0.29729	0.47277	0.56542	0.60695	0.63995	0.69912	0.74254	0.71817	0.66486	0.62321	0.56472	0.52663	0.49237	0.45857	0.43551	0.42507	0.41091	0.39266	0.37997	0.3631	0.34197	0.32847	0.31704	0.30364	0.29165	0.27774	0.26441	0.25267	0.24194	0.23434	0.22702	0.21978	0.21128	0.20538	0.20057	0.19604	0.19169	0.186	0.17659
3.0154	-0.000885	0.0017892	-0.002674	0	0.0014832	0.01091	0.038427	-0.01502	-0.061078	0.068615	0.29724	0.4724	0.56512	0.6072	0.6396	0.69731	0.73891	0.7127	0.65959	0.6183	0.55993	0.52249	0.48844	0.45466	0.43193	0.42174	0.40751	0.38969	0.37698	0.3593	0.33858	0.32588	0.3144	0.30122	0.28903	0.27535	0.26199	0.25	0.23974	0.2325	0.22526	0.21779	0.20953	0.20389	0.19923	0.19457	0.19012	0.18394	0.17497
3.0116	-0.00051	0.0015912	-0.003487	0	0.002	0.011046	0.037882	-0.015329	-0.060782	0.068715	0.29695	0.47185	0.56477	0.60727	0.63902	0.6954	0.73504	0.70697	0.65422	0.61317	0.55501	0.51831	0.4844	0.45057	0.42823	0.41827	0.40391	0.38657	0.37374	0.35527	0.33515	0.32319	0.31163	0.2986	0.28631	0.27284	0.25931	0.24726	0.23743	0.23058	0.22335	0.21566	0.2077	0.2022	0.19768	0.19295	0.18831	0.1817	0.17327
3.0078	-0.000324	0.0010752	-0.004406	0	0.0023328	0.010937	0.037099	-0.015716	-0.06065	0.068504	0.29645	0.47119	0.56439	0.60717	0.6383	0.69346	0.73097	0.70106	0.6488	0.60789	0.55	0.51413	0.48022	0.44632	0.42447	0.41466	0.40021	0.38335	0.37025	0.3511	0.33169	0.32037	0.30876	0.2958	0.2835	0.27022	0.25641	0.2445	0.23506	0.2286	0.22131	0.21345	0.20581	0.20037	0.19597	0.19121	0.1863	0.17935	0.17149
3.004	-0.00034	0.000274	-0.005362	0	0.0024941	0.010637	0.036134	-0.016146	-0.060681	0.068011	0.29576	0.47046	0.56399	0.6069	0.63748	0.6915	0.72669	0.69504	0.64337	0.60248	0.54492	0.50994	0.47592	0.44199	0.42067	0.41095	0.39645	0.38001	0.36655	0.34684	0.32823	0.31744	0.3058	0.29286	0.28066	0.2675	0.25332	0.24175	0.23264	0.22658	0.21916	0.2112	0.20387	0.19843	0.19411	0.18936	0.18411	0.17693	0.16962
3.0003	-0.0005604	-0.0007644	-0.0062904	0	0.0025114	0.010202	0.03506	-0.016579	-0.060867	0.067281	0.29494	0.46973	0.56357	0.60649	0.63665	0.68954	0.72225	0.68898	0.63798	0.59698	0.53984	0.50576	0.47151	0.43763	0.41689	0.4072	0.39272	0.3766	0.36271	0.34259	0.3248	0.31443	0.30279	0.28983	0.27781	0.2647	0.25014	0.23903	0.23021	0.22452	0.21691	0.20895	0.20191	0.19644	0.19217	0.18743	0.1818	0.17452	0.1677
2.9966	-0.0009711	-0.0019761	-0.0071271	0	0.002403	0.0096694	0.033936	-0.017003	-0.061197	0.06638	0.29402	0.46903	0.56311	0.60597	0.63584	0.68757	0.71767	0.68294	0.63265	0.59141	0.53478	0.50158	0.46702	0.43331	0.41314	0.40344	0.38906	0.37314	0.35877	0.33841	0.32142	0.31137	0.29976	0.28675	0.27499	0.26183	0.24694	0.23635	0.22779	0.22243	0.21459	0.2067	0.19995	0.19443	0.19019	0.18543	0.1794	0.17215	0.16572
2.9928	-0.0015583	-0.0032833	-0.0078213	0	0.002195	0.0090897	0.032825	-0.017405	-0.061651	0.065376	0.29306	0.46839	0.56261	0.60536	0.63509	0.68559	0.71299	0.67698	0.6274	0.58582	0.5298	0.49743	0.46247	0.42907	0.40944	0.39971	0.38553	0.36964	0.35481	0.33437	0.3181	0.30828	0.29671	0.28367	0.27222	0.25891	0.24378	0.23373	0.22543	0.22033	0.21221	0.2045	0.19802	0.19243	0.18819	0.1834	0.17699	0.16989	0.16372
2.9891	-0.0022703	-0.0045833	-0.0083273	0	0.0019323	0.008536	0.0318	-0.017768	-0.062157	0.06436	0.2921	0.46784	0.56209	0.60472	0.63445	0.68361	0.70826	0.67113	0.62224	0.58026	0.52493	0.49331	0.45791	0.42496	0.40582	0.39603	0.38216	0.36615	0.35088	0.33055	0.31486	0.30522	0.29369	0.28067	0.26954	0.25597	0.24076	0.23119	0.22316	0.21822	0.20985	0.20239	0.19615	0.1905	0.18622	0.18137	0.17463	0.16778	0.16171
2.9854	-0.0030716	-0.0057946	-0.0086326	0	0.0016416	0.0080404	0.030907	-0.018087	-0.062679	0.063389	0.2912	0.46739	0.56155	0.60408	0.63389	0.68161	0.70351	0.6654	0.61715	0.57477	0.5202	0.48922	0.45339	0.42102	0.40228	0.39243	0.37897	0.36269	0.34704	0.32696	0.31171	0.3022	0.29069	0.27778	0.26694	0.25305	0.23793	0.22875	0.22099	0.21611	0.20751	0.20037	0.19434	0.18865	0.1843	0.17938	0.17237	0.16584	0.15975
2.9817	-0.0039204	-0.0068484	-0.0087504	0	0.0013402	0.0076221	0.030165	-0.018359	-0.063168	0.06251	0.29038	0.46704	0.56101	0.60348	0.63342	0.67956	0.69878	0.65981	0.61213	0.56936	0.51564	0.48516	0.44895	0.41724	0.39879	0.38891	0.37592	0.35929	0.34332	0.32362	0.30866	0.29927	0.28775	0.27504	0.2644	0.25016	0.23531	0.2264	0.2189	0.21401	0.20524	0.19845	0.19262	0.18689	0.18244	0.17744	0.17027	0.16407	0.15785
2.978	-0.0047715	-0.0076915	-0.0086995	0	0.0010374	0.0072853	0.029569	-0.018601	-0.063599	0.061757	0.28966	0.46675	0.56044	0.60291	0.63295	0.6774	0.69406	0.65432	0.60711	0.56401	0.51121	0.48111	0.44459	0.41357	0.39534	0.38547	0.37297	0.35593	0.33972	0.32047	0.30568	0.2964	0.28484	0.27242	0.26188	0.2473	0.23288	0.22414	0.21687	0.21189	0.20303	0.19662	0.19095	0.18518	0.18061	0.17555	0.16831	0.16241	0.15602
2.9744	-0.005598	-0.008291	-0.008511	0	0.0007295	0.0070236	0.029101	-0.018841	-0.063951	0.061143	0.28906	0.46648	0.55987	0.60241	0.63248	0.67513	0.68938	0.64889	0.60209	0.55874	0.50695	0.47708	0.44034	0.41001	0.39192	0.38211	0.37007	0.35262	0.33626	0.3175	0.30279	0.29363	0.28198	0.26995	0.25937	0.24452	0.23062	0.22198	0.21491	0.20977	0.20092	0.19489	0.18935	0.18354	0.17883	0.17374	0.1665	0.16087	0.15429
2.9706	-0.0063744	-0.0086344	-0.0082294	0	0.0004254	0.0068409	0.028751	-0.019084	-0.064204	0.060658	0.28854	0.46619	0.55925	0.60196	0.63192	0.67271	0.68473	0.64347	0.59702	0.55354	0.5028	0.47304	0.4362	0.40651	0.38851	0.37882	0.36715	0.34932	0.3329	0.31464	0.29995	0.29091	0.27916	0.26758	0.25683	0.24182	0.22847	0.21988	0.21296	0.20762	0.19891	0.19322	0.1878	0.18193	0.17705	0.17198	0.16481	0.15937	0.15265
2.967	-0.0070618	-0.0087188	-0.0078868	0	0.0001439	0.0067376	0.028509	-0.019317	-0.064342	0.060305	0.28813	0.46587	0.55863	0.60158	0.63129	0.67017	0.68013	0.63806	0.59192	0.54844	0.49881	0.46901	0.43221	0.40308	0.38515	0.3756	0.3642	0.34608	0.32963	0.31187	0.29717	0.28827	0.2764	0.26531	0.25427	0.23923	0.22644	0.21789	0.21104	0.20548	0.19703	0.19163	0.18631	0.18038	0.17531	0.17029	0.16326	0.15793	0.15113
2.9633	-0.0076525	-0.0085945	-0.0075265	0	-0.0001194	0.0066819	0.028355	-0.019532	-0.0644	0.06006	0.28781	0.4655	0.55799	0.60126	0.63052	0.66751	0.67557	0.63263	0.5868	0.5434	0.49493	0.465	0.42835	0.39968	0.38183	0.37246	0.36118	0.34287	0.32644	0.30915	0.29446	0.28571	0.27374	0.2631	0.25168	0.23674	0.22449	0.21598	0.20914	0.20334	0.19526	0.1901	0.18487	0.17887	0.17359	0.16867	0.16181	0.15651	0.14972
2.9597	-0.0081311	-0.0083001	-0.0071771	0	-0.0003506	0.0066703	0.028281	-0.019703	-0.064394	0.059905	0.28755	0.46502	0.55729	0.60094	0.6296	0.66471	0.671	0.62715	0.58165	0.53843	0.49111	0.46101	0.42459	0.39627	0.37856	0.36938	0.35807	0.33967	0.32331	0.3064	0.2918	0.28319	0.27119	0.26092	0.24905	0.23432	0.22257	0.21412	0.20724	0.20121	0.19356	0.18861	0.18347	0.17737	0.17189	0.16708	0.16041	0.15509	0.14839
2.9561	-0.0084817	-0.0078757	-0.0068447	0	-0.0005333	0.0067064	0.028287	-0.019796	-0.064327	0.059836	0.28733	0.46448	0.55658	0.60064	0.62854	0.66184	0.66644	0.62165	0.57652	0.53354	0.48736	0.45707	0.42093	0.39287	0.37539	0.36638	0.35489	0.33651	0.32026	0.30367	0.2892	0.28075	0.26879	0.25877	0.24644	0.23201	0.22069	0.21235	0.20539	0.19914	0.19199	0.18717	0.18213	0.17592	0.17023	0.16554	0.15905	0.1537	0.14715
2.9525	-0.0086965	-0.0073715	-0.0065405	0	-0.0006508	0.0067941	0.028377	-0.019778	-0.064204	0.059839	0.28715	0.46386	0.55585	0.60033	0.62737	0.65893	0.66187	0.61611	0.57147	0.52876	0.48367	0.45323	0.41737	0.38951	0.37235	0.36345	0.35168	0.33341	0.31728	0.30093	0.28669	0.27837	0.26656	0.25664	0.24388	0.22979	0.21886	0.21065	0.20359	0.19716	0.19052	0.18576	0.18084	0.17451	0.16861	0.16406	0.15775	0.15236	0.14598
2.9488	-0.0087578	-0.0068228	-0.0062538	0	-0.0006789	0.0069441	0.028564	-0.019611	-0.064015	0.059916	0.28701	0.46321	0.55515	0.60001	0.62611	0.65599	0.65728	0.61058	0.56653	0.5241	0.48005	0.44951	0.41391	0.3862	0.36944	0.3606	0.34846	0.3304	0.3144	0.29823	0.28428	0.27607	0.26452	0.25453	0.24141	0.22768	0.21712	0.20905	0.20189	0.19529	0.18917	0.18441	0.17963	0.17317	0.16705	0.16264	0.15651	0.1511	0.14487
2.9452	-0.008664	-0.006264	-0.005968	0	-0.0006081	0.0071564	0.028836	-0.01929	-0.063766	0.06008	0.28689	0.46255	0.55451	0.59966	0.6248	0.65307	0.65263	0.60506	0.56175	0.51958	0.47648	0.44595	0.41053	0.38297	0.36669	0.35782	0.34529	0.32749	0.31165	0.29559	0.28201	0.27385	0.26266	0.25246	0.23909	0.22567	0.21548	0.20755	0.20029	0.19356	0.18793	0.1831	0.17849	0.17189	0.16558	0.1613	0.15532	0.14993	0.14383
2.9416	-0.0084454	-0.0057384	-0.0056854	0	-0.0004555	0.0074157	0.029166	-0.018843	-0.063466	0.060315	0.28677	0.46188	0.55392	0.59924	0.62345	0.65014	0.64789	0.59956	0.55712	0.51519	0.47292	0.44254	0.4072	0.37982	0.36405	0.35507	0.34217	0.32468	0.30904	0.29302	0.27985	0.27171	0.26093	0.25042	0.23689	0.22373	0.21391	0.20612	0.1988	0.19197	0.18676	0.18181	0.1774	0.17064	0.16417	0.16001	0.15418	0.14886	0.14281
2.9381	-0.008122	-0.005248	-0.005396	0	-0.0002259	0.00772	0.029537	-0.018301	-0.063101	0.060617	0.28663	0.46122	0.55339	0.59876	0.62208	0.64723	0.64307	0.59409	0.55264	0.51093	0.46938	0.43929	0.40394	0.37678	0.36151	0.35235	0.33914	0.322	0.30655	0.29054	0.2778	0.26966	0.25929	0.24842	0.23486	0.22189	0.21244	0.20477	0.1974	0.19053	0.18569	0.18055	0.17635	0.16943	0.16283	0.1588	0.15309	0.14789	0.14181
2.9344	-0.0077262	-0.0047992	-0.0050962	0	5.66e-05	0.0080487	0.029912	-0.017719	-0.062669	0.060974	0.28645	0.46057	0.55292	0.59821	0.6207	0.64431	0.63814	0.58864	0.54831	0.50681	0.46586	0.43617	0.40075	0.37385	0.35905	0.34964	0.33621	0.31943	0.30418	0.28815	0.27584	0.26768	0.25766	0.24645	0.23299	0.22012	0.21104	0.20347	0.19608	0.18923	0.18467	0.17932	0.17532	0.16825	0.16158	0.15767	0.15208	0.147	0.14083
2.9308	-0.0073017	-0.0044037	-0.0047907	0	0.0003624	0.0083739	0.030256	-0.01715	-0.062179	0.061362	0.28622	0.45995	0.55249	0.59757	0.61934	0.64138	0.6331	0.58323	0.54411	0.50281	0.46235	0.43315	0.39761	0.37105	0.35663	0.34694	0.33339	0.31697	0.30189	0.28586	0.27394	0.26577	0.25601	0.24453	0.23124	0.21844	0.20973	0.20223	0.19481	0.18805	0.18368	0.17813	0.17431	0.16708	0.16041	0.15659	0.15113	0.14619	0.13985
2.9273	-0.0068861	-0.0040601	-0.0044861	0	0.000661	0.0086733	0.030534	-0.01665	-0.061635	0.061769	0.28592	0.45935	0.55208	0.59682	0.61798	0.63841	0.62796	0.57786	0.54	0.49889	0.45885	0.43019	0.39451	0.36835	0.3542	0.34424	0.33067	0.31459	0.29967	0.28366	0.27209	0.26392	0.25429	0.24266	0.22958	0.21682	0.20846	0.20102	0.19357	0.18696	0.18268	0.17697	0.1733	0.1659	0.15932	0.15555	0.15024	0.14542	0.13888
2.9237	-0.0065298	-0.0037778	-0.0042058	0	0.0009081	0.0089208	0.03071	-0.01628	-0.061062	0.062163	0.28552	0.45871	0.55162	0.59596	0.6166	0.63536	0.62269	0.57251	0.53592	0.49501	0.45531	0.42722	0.39143	0.3657	0.35173	0.3415	0.32802	0.31226	0.29747	0.2815	0.27021	0.26208	0.25243	0.24082	0.22797	0.21524	0.20718	0.19979	0.19232	0.18591	0.18163	0.17584	0.17224	0.16469	0.15828	0.15451	0.14938	0.14465	0.1379
2.9202	-0.006265	-0.003562	-0.003986	0	0.0010689	0.0090933	0.030764	-0.016069	-0.060478	0.062508	0.28499	0.45802	0.55107	0.59494	0.61515	0.63221	0.61731	0.56717	0.53182	0.49112	0.45172	0.42418	0.38832	0.36306	0.34916	0.33873	0.3254	0.30993	0.29522	0.27936	0.26827	0.26021	0.25041	0.23898	0.22636	0.21366	0.20588	0.19851	0.19101	0.18488	0.18051	0.17471	0.17112	0.16343	0.15725	0.15343	0.14853	0.14385	0.13687
2.9166	-0.0060929	-0.0034019	-0.0038349	0	0.0011316	0.0091874	0.030697	-0.016015	-0.0599	0.06278	0.28437	0.45726	0.55041	0.5938	0.61363	0.62893	0.61184	0.56187	0.52771	0.4872	0.44811	0.42104	0.38521	0.36042	0.34651	0.33596	0.32282	0.30759	0.29293	0.2772	0.26627	0.25831	0.24827	0.23715	0.22474	0.21212	0.20455	0.19718	0.18966	0.18386	0.17932	0.17358	0.16994	0.16214	0.15624	0.15232	0.14768	0.14302	0.13581
2.9131	-0.0060131	-0.0033081	-0.0037631	0	0.0010866	0.009201	0.030504	-0.016113	-0.059353	0.062953	0.28364	0.45641	0.54959	0.59253	0.612	0.6255	0.60629	0.5566	0.52354	0.48319	0.44445	0.41778	0.38204	0.35774	0.34374	0.33316	0.32025	0.30521	0.29056	0.27501	0.26419	0.25633	0.246	0.2353	0.22306	0.21057	0.20317	0.19578	0.18827	0.1828	0.17804	0.17246	0.16868	0.16079	0.15518	0.15113	0.14679	0.14212	0.13468
2.9096	-0.0060114	-0.0032834	-0.0037774	0	0.0009402	0.0091385	0.030192	-0.016339	-0.058855	0.063005	0.28281	0.45545	0.54862	0.59112	0.61023	0.62189	0.60067	0.55138	0.5193	0.47908	0.44076	0.41436	0.3788	0.35498	0.34087	0.33036	0.31765	0.30276	0.28813	0.27277	0.26205	0.25426	0.24366	0.23341	0.2213	0.20902	0.20173	0.1943	0.18684	0.18171	0.17669	0.1713	0.16734	0.1594	0.15403	0.14985	0.14586	0.14116	0.1335
2.9061	-0.0060665	-0.0033275	-0.0038815	0	0.0007074	0.0090167	0.029773	-0.016671	-0.058421	0.062934	0.28187	0.45436	0.54747	0.58959	0.60826	0.61807	0.59498	0.54617	0.51495	0.47484	0.43703	0.4108	0.37547	0.3521	0.33787	0.32754	0.315	0.30023	0.28562	0.27046	0.25985	0.25209	0.24126	0.23145	0.21945	0.20745	0.20021	0.19272	0.18539	0.18056	0.17528	0.1701	0.16591	0.15797	0.15274	0.14847	0.14486	0.14012	0.13223
2.9026	-0.0061519	-0.0034359	-0.0040749	0	0.0004042	0.0088474	0.029264	-0.017079	-0.058056	0.062727	0.28085	0.45314	0.54615	0.58794	0.60607	0.61402	0.58924	0.54098	0.5105	0.47048	0.43328	0.40711	0.37206	0.34912	0.33479	0.32472	0.31231	0.29762	0.28307	0.26808	0.2576	0.2498	0.23884	0.22941	0.21752	0.20586	0.19862	0.19105	0.18395	0.17937	0.17383	0.16884	0.16442	0.15651	0.1513	0.14702	0.14379	0.139	0.13088
2.8991	-0.0062371	-0.0035991	-0.0043311	0	6.66e-05	0.0086452	0.028691	-0.017516	-0.057758	0.062397	0.27975	0.45178	0.54469	0.58617	0.60364	0.60974	0.58345	0.53581	0.50596	0.46602	0.42953	0.40332	0.36858	0.34604	0.33163	0.32188	0.30956	0.29495	0.28047	0.26565	0.25533	0.24744	0.23645	0.22728	0.21552	0.20426	0.19695	0.1893	0.18252	0.17812	0.17236	0.16751	0.16287	0.15503	0.14968	0.14551	0.14263	0.1378	0.12945
2.8956	-0.0062868	-0.0037908	-0.0046098	0	-0.000271	0.0084343	0.028081	-0.017946	-0.057513	0.06198	0.27862	0.45035	0.54311	0.58435	0.60097	0.60525	0.57766	0.53066	0.50135	0.46152	0.42584	0.3995	0.36507	0.34289	0.32845	0.31906	0.3068	0.29226	0.27789	0.2632	0.25307	0.24503	0.23412	0.2251	0.21348	0.20268	0.19524	0.18751	0.18117	0.17686	0.1709	0.16614	0.16131	0.15357	0.14794	0.14399	0.14142	0.13655	0.12799
2.8921	-0.0062821	-0.0039891	-0.0048851	0	-0.0005748	0.0082348	0.02747	-0.018332	-0.057303	0.061514	0.27748	0.44884	0.54147	0.58247	0.59809	0.60058	0.57188	0.52552	0.49671	0.45702	0.4222	0.39569	0.36154	0.33968	0.32528	0.31627	0.30405	0.28958	0.27536	0.26078	0.25084	0.24262	0.23188	0.22289	0.21146	0.2011	0.1935	0.18572	0.17989	0.1756	0.16947	0.16475	0.1598	0.15213	0.14611	0.1425	0.14016	0.13527	0.12654
2.8886	-0.0062157	-0.0041647	-0.0051337	0	-0.0008172	0.0080657	0.026891	-0.018639	-0.057105	0.061051	0.27636	0.4473	0.53979	0.58055	0.59501	0.59576	0.56615	0.52041	0.49207	0.45258	0.41866	0.39195	0.35806	0.33648	0.32218	0.31354	0.30133	0.28694	0.27291	0.25843	0.24866	0.24027	0.22975	0.2207	0.20949	0.19954	0.19176	0.18398	0.17872	0.17437	0.16809	0.16337	0.15837	0.15073	0.14426	0.14108	0.13891	0.13397	0.12515
2.8852	-0.0060844	-0.0042914	-0.0053294	0	-0.0009797	0.0079502	0.026383	-0.018839	-0.056897	0.060639	0.2753	0.44575	0.5381	0.57862	0.59177	0.59085	0.56049	0.51535	0.48748	0.44826	0.41521	0.38833	0.35466	0.33329	0.31919	0.31088	0.29869	0.28439	0.27056	0.25618	0.24653	0.238	0.22773	0.21857	0.2076	0.19802	0.19005	0.18231	0.17763	0.17317	0.16676	0.16203	0.15704	0.14939	0.14248	0.13979	0.13769	0.13267	0.12386
2.8817	-0.0058962	-0.0043462	-0.0054452	0	-0.001057	0.0078963	0.025968	-0.018917	-0.056658	0.060311	0.27432	0.44424	0.53645	0.5767	0.58842	0.5859	0.55494	0.51037	0.483	0.44411	0.41188	0.38487	0.35139	0.33018	0.31635	0.30831	0.29616	0.28198	0.26833	0.25406	0.24446	0.23588	0.22585	0.21657	0.20586	0.19655	0.1884	0.18079	0.17664	0.17203	0.1655	0.16074	0.15584	0.14811	0.14084	0.13864	0.13653	0.1314	0.12274
2.8783	-0.0056647	-0.0043117	-0.0054607	0	-0.0010355	0.0079247	0.025672	-0.018852	-0.056372	0.060109	0.27343	0.44277	0.53484	0.57478	0.58498	0.58093	0.5495	0.50547	0.47866	0.44012	0.40864	0.38158	0.34824	0.32714	0.31368	0.30583	0.29374	0.27969	0.26621	0.25207	0.24243	0.2339	0.22409	0.21473	0.20427	0.19513	0.18684	0.17942	0.17572	0.17094	0.16429	0.15951	0.15476	0.14688	0.13939	0.13762	0.13543	0.13015	0.12178
2.8748	-0.0054096	-0.0041826	-0.0053816	0	-0.0009191	0.0080513	0.025506	-0.018652	-0.056031	0.060052	0.27267	0.44139	0.5333	0.57287	0.58149	0.57601	0.54422	0.50071	0.47451	0.43635	0.40549	0.37847	0.34525	0.32422	0.31122	0.30348	0.29147	0.27757	0.26425	0.25026	0.24049	0.23211	0.22244	0.21308	0.20286	0.19379	0.18541	0.17823	0.17486	0.16993	0.16318	0.15838	0.15382	0.14573	0.13818	0.13676	0.13444	0.12897	0.12104
2.8714	-0.0051674	-0.0039884	-0.0052304	0	-0.0007146	0.0082736	0.025465	-0.018346	-0.055648	0.060119	0.27201	0.44008	0.53181	0.57094	0.57797	0.57114	0.53908	0.49607	0.47055	0.43276	0.40242	0.3755	0.34239	0.32141	0.30896	0.30122	0.28932	0.27561	0.2624	0.24858	0.2386	0.23046	0.22087	0.2116	0.2016	0.19249	0.1841	0.1772	0.17402	0.16897	0.16212	0.15733	0.15297	0.14462	0.1372	0.13603	0.13355	0.12783	0.12047
2.868	-0.004977	-0.003766	-0.005035	0	-0.0004517	0.0085705	0.025518	-0.017991	-0.055245	0.060274	0.27142	0.43881	0.53034	0.56894	0.57441	0.56632	0.53405	0.49156	0.46677	0.42931	0.39939	0.37264	0.33963	0.31871	0.30686	0.29904	0.28727	0.27376	0.26065	0.24699	0.23674	0.22891	0.21935	0.21028	0.20046	0.19122	0.18289	0.17628	0.17315	0.16803	0.16112	0.15632	0.15217	0.14356	0.13641	0.13538	0.13271	0.12673	0.12002
2.8645	-0.0048612	-0.0035542	-0.0048232	0	-0.0001631	0.0089187	0.025642	-0.017639	-0.054838	0.06047	0.27084	0.43758	0.52885	0.56683	0.5708	0.56154	0.52911	0.48716	0.46313	0.42596	0.39638	0.36981	0.33692	0.31611	0.30489	0.29691	0.28529	0.27201	0.25896	0.24544	0.23493	0.22743	0.21785	0.20907	0.19939	0.18995	0.18177	0.17544	0.17223	0.1671	0.16014	0.15534	0.15135	0.14252	0.13576	0.13476	0.13188	0.12567	0.11965
2.8612	-0.0048356	-0.0033996	-0.0046356	0	0.0001218	0.0092888	0.025805	-0.017341	-0.054442	0.060666	0.27025	0.43635	0.52731	0.56457	0.56712	0.55677	0.52421	0.48284	0.45962	0.42264	0.39337	0.36697	0.33421	0.31362	0.30299	0.29482	0.28336	0.2703	0.25733	0.24388	0.23315	0.22596	0.21634	0.20792	0.19834	0.18867	0.1807	0.17463	0.17123	0.16615	0.15917	0.15437	0.15048	0.14149	0.13519	0.13413	0.13104	0.12462	0.11929
2.8577	-0.0049165	-0.0033435	-0.0045185	0	0.0003846	0.0096601	0.025987	-0.017136	-0.05407	0.060824	0.26961	0.43511	0.52567	0.56213	0.56338	0.55202	0.51932	0.47858	0.45618	0.41933	0.39036	0.36408	0.33147	0.31121	0.30113	0.29275	0.28144	0.26861	0.25573	0.24229	0.23143	0.22445	0.2148	0.20678	0.19727	0.18733	0.17967	0.17379	0.17015	0.16518	0.15819	0.15341	0.14953	0.14047	0.13465	0.13346	0.13015	0.12359	0.11888
2.8544	-0.0051032	-0.0034232	-0.0045072	0	0.0005908	0.0099912	0.026148	-0.017077	-0.05374	0.060899	0.26888	0.4338	0.52389	0.55946	0.55955	0.54726	0.51437	0.47431	0.45276	0.41596	0.38736	0.36108	0.32864	0.30886	0.29923	0.29066	0.27951	0.2669	0.25412	0.2406	0.22972	0.22285	0.2132	0.2056	0.19611	0.18591	0.17862	0.17288	0.16897	0.16414	0.15715	0.15241	0.14847	0.13944	0.13405	0.1327	0.12918	0.12255	0.11839
2.851	-0.0053829	-0.0036539	-0.0046159	0	0.0007201	0.01025	0.026264	-0.017177	-0.05345	0.060872	0.26803	0.43242	0.52195	0.55656	0.55564	0.54248	0.50933	0.47003	0.44931	0.41253	0.38437	0.35796	0.32572	0.30655	0.29724	0.28853	0.27754	0.26513	0.25249	0.2388	0.22805	0.22113	0.21156	0.20436	0.19484	0.1844	0.17754	0.17188	0.16769	0.16304	0.15604	0.15135	0.1473	0.1384	0.13335	0.13186	0.12809	0.12152	0.11778
2.8476	-0.005729	-0.004011	-0.004841	0	0.0007571	0.010416	0.026316	-0.01742	-0.053182	0.060749	0.26707	0.43092	0.51981	0.55342	0.55165	0.53768	0.50416	0.46569	0.4458	0.409	0.38137	0.35471	0.3227	0.30426	0.29513	0.28634	0.27553	0.26329	0.25081	0.23686	0.22642	0.2193	0.20987	0.20303	0.19344	0.18281	0.17641	0.17078	0.16634	0.16185	0.15485	0.15024	0.14599	0.13733	0.13253	0.13088	0.12689	0.1205	0.11706
2.8442	-0.0061052	-0.0044582	-0.0051572	0	0.0007071	0.010491	0.026304	-0.017759	-0.052906	0.060552	0.26603	0.42933	0.51749	0.55009	0.54761	0.53288	0.49889	0.46133	0.44223	0.4054	0.37838	0.35138	0.31961	0.30199	0.29291	0.28413	0.27348	0.26139	0.24909	0.23483	0.22484	0.2174	0.20821	0.20164	0.19195	0.18117	0.17524	0.16961	0.16497	0.16062	0.1536	0.14906	0.1446	0.13625	0.13163	0.12982	0.12563	0.11951	0.11625
2.8409	-0.0064896	-0.0049586	-0.0055306	0	0.0005889	0.010482	0.02621	-0.018151	-0.052599	0.06031	0.26495	0.42766	0.515	0.54659	0.54353	0.52808	0.49352	0.45694	0.43857	0.40174	0.37541	0.34799	0.31648	0.29971	0.29057	0.28187	0.27138	0.25945	0.24733	0.23274	0.22329	0.21545	0.20659	0.20021	0.19037	0.17955	0.17406	0.16839	0.16358	0.15934	0.1523	0.14784	0.14315	0.13515	0.13065	0.12869	0.12433	0.11858	0.1154
2.8375	-0.0068542	-0.0054652	-0.0059152	0	0.0004209	0.010402	0.026025	-0.018546	-0.052246	0.060048	0.26386	0.42591	0.51236	0.54297	0.53943	0.5233	0.4881	0.45255	0.43482	0.39806	0.37246	0.34458	0.31334	0.2974	0.28815	0.27957	0.26923	0.25749	0.24551	0.23062	0.22177	0.21351	0.20503	0.19874	0.18872	0.17796	0.17286	0.16715	0.16221	0.15801	0.15097	0.14657	0.14167	0.13405	0.12964	0.1275	0.12306	0.1177	0.11452
2.8342	-0.0071638	-0.0059248	-0.0062528	0	0.0002188	0.010262	0.025737	-0.018899	-0.051834	0.059792	0.2628	0.42408	0.50958	0.53926	0.53532	0.51852	0.48267	0.4482	0.43099	0.39438	0.3695	0.34119	0.31024	0.29508	0.28566	0.27724	0.26705	0.25553	0.24363	0.22854	0.22026	0.21161	0.20357	0.19728	0.18705	0.17647	0.17167	0.16591	0.16088	0.15666	0.14967	0.14528	0.14019	0.13295	0.12863	0.12628	0.12184	0.1169	0.11366
2.8309	-0.0073981	-0.0062841	-0.0064931	0	8.3e-06	0.010092	0.02536	-0.019158	-0.051354	0.059567	0.26181	0.42223	0.50673	0.53553	0.53125	0.51379	0.4773	0.44395	0.42712	0.39076	0.36654	0.33789	0.30724	0.29275	0.28319	0.27495	0.26489	0.25364	0.24175	0.22656	0.21878	0.20983	0.20226	0.19587	0.18542	0.17515	0.17054	0.16474	0.15962	0.15534	0.14844	0.14401	0.13875	0.13189	0.12768	0.12506	0.12073	0.11619	0.11285
2.8276	-0.0075564	-0.0065204	-0.0066014	0	-0.0001944	0.0099131	0.024907	-0.019299	-0.050812	0.059388	0.26089	0.42034	0.5038	0.53178	0.52717	0.50906	0.47202	0.4398	0.4232	0.3872	0.36354	0.33468	0.30435	0.29041	0.28077	0.2727	0.26275	0.2518	0.23984	0.22471	0.21728	0.20816	0.20106	0.1945	0.18382	0.17398	0.16946	0.16362	0.1584	0.15403	0.1473	0.14278	0.13737	0.13085	0.12681	0.12384	0.11976	0.11555	0.11209
2.8242	-0.0076409	-0.0066429	-0.0065569	0	-0.0003819	0.0097455	0.024397	-0.019324	-0.050229	0.059261	0.26006	0.41845	0.50083	0.52804	0.52313	0.50434	0.46689	0.4358	0.41928	0.38375	0.36053	0.3316	0.30159	0.28809	0.27845	0.27053	0.26066	0.25006	0.23794	0.22301	0.21576	0.20664	0.2	0.1932	0.18227	0.173	0.16844	0.16257	0.15724	0.15276	0.14628	0.14162	0.13608	0.12987	0.12605	0.12268	0.11894	0.11497	0.1114
2.8209	-0.0076541	-0.0066661	-0.0063701	0	-0.0005355	0.0096102	0.023845	-0.019255	-0.049636	0.059195	0.2593	0.41654	0.49785	0.52435	0.51911	0.49961	0.46192	0.43193	0.41539	0.38043	0.35751	0.32864	0.29898	0.28579	0.27625	0.26848	0.25865	0.24841	0.23604	0.22146	0.21422	0.20525	0.19903	0.19195	0.18078	0.17216	0.1675	0.16158	0.15613	0.15155	0.14538	0.14055	0.13489	0.12894	0.12539	0.12159	0.11828	0.11443	0.11077
2.8176	-0.0076005	-0.0065985	-0.0060625	0	-0.000649	0.0095147	0.023277	-0.019109	-0.049059	0.059188	0.25858	0.41462	0.49486	0.52071	0.5151	0.49487	0.4571	0.42817	0.41157	0.37724	0.35449	0.32582	0.2965	0.28354	0.2742	0.26656	0.25675	0.24682	0.2342	0.22005	0.21266	0.20401	0.19815	0.19074	0.17936	0.17144	0.16663	0.16066	0.15506	0.15043	0.14459	0.13958	0.13381	0.12809	0.1248	0.12057	0.11775	0.11392	0.11019
2.8143	-0.0074986	-0.0064566	-0.0056636	0	-0.0007171	0.0094666	0.02273	-0.018906	-0.048509	0.059252	0.25786	0.41266	0.49186	0.51713	0.5111	0.49011	0.45242	0.42449	0.40785	0.37417	0.3515	0.32309	0.29415	0.28136	0.2723	0.26479	0.25496	0.24528	0.23241	0.21873	0.2111	0.20289	0.19733	0.18956	0.17801	0.17077	0.16581	0.1598	0.15404	0.1494	0.14389	0.13869	0.13284	0.1273	0.12425	0.11963	0.11731	0.11341	0.10965
2.811	-0.007376	-0.006269	-0.005219	0	-0.0007395	0.0094675	0.022232	-0.018677	-0.048003	0.059388	0.25711	0.41065	0.48885	0.51361	0.5071	0.48531	0.44785	0.42086	0.40426	0.37123	0.34856	0.32044	0.2919	0.27927	0.27054	0.26316	0.25331	0.24375	0.23069	0.21748	0.20955	0.20189	0.19656	0.18839	0.17673	0.17012	0.16503	0.15897	0.15306	0.14847	0.14326	0.13787	0.13197	0.12658	0.12374	0.11879	0.11696	0.11291	0.10913
2.8078	-0.0072561	-0.0060701	-0.0047761	0	-0.0007153	0.0095135	0.021796	-0.01845	-0.047546	0.059605	0.2563	0.40857	0.48582	0.51015	0.50306	0.48048	0.44335	0.41722	0.40082	0.36839	0.34572	0.31785	0.28972	0.27726	0.2689	0.26164	0.25175	0.24219	0.22904	0.21623	0.20802	0.20098	0.1958	0.18719	0.17552	0.16941	0.16428	0.15818	0.15212	0.14765	0.14265	0.13712	0.13119	0.12593	0.1232	0.11807	0.11665	0.11241	0.10863
2.8045	-0.0071509	-0.0058779	-0.0043779	0	-0.000644	0.0095939	0.021423	-0.018245	-0.047145	0.059893	0.25542	0.40641	0.48279	0.50674	0.49901	0.47564	0.43892	0.41357	0.39754	0.36563	0.34299	0.3153	0.28763	0.27535	0.26735	0.2602	0.25028	0.24058	0.22748	0.21496	0.20653	0.20016	0.19503	0.18596	0.1744	0.16863	0.16355	0.1574	0.15123	0.14694	0.14205	0.1364	0.13051	0.12533	0.12263	0.11745	0.11637	0.11191	0.10814
2.8012	-0.0070689	-0.0056849	-0.0040649	0	-0.0005179	0.0096986	0.021107	-0.018067	-0.046789	0.060238	0.25445	0.40416	0.47974	0.50339	0.49491	0.47079	0.43452	0.4099	0.39443	0.36294	0.3404	0.31279	0.28562	0.27354	0.26587	0.2588	0.24889	0.23891	0.22601	0.21366	0.20511	0.19942	0.19425	0.18471	0.17338	0.16776	0.16283	0.15665	0.15041	0.14634	0.14146	0.13572	0.12993	0.12481	0.122	0.11692	0.1161	0.11142	0.10766
2.798	-0.0070315	-0.0054875	-0.0038475	0	-0.0003607	0.009803	0.020848	-0.01791	-0.04646	0.060612	0.25337	0.40179	0.47667	0.50004	0.49073	0.46595	0.43015	0.4062	0.39146	0.36029	0.33795	0.3103	0.28366	0.27181	0.26441	0.2574	0.24752	0.23717	0.22461	0.21231	0.20375	0.19872	0.19344	0.1834	0.17243	0.16681	0.16208	0.15588	0.14965	0.14582	0.14083	0.13505	0.12944	0.12432	0.1213	0.11645	0.11582	0.11097	0.10719
2.7947	-0.0070394	-0.0052904	-0.0037224	0	-0.000192	0.0099036	0.020648	-0.017777	-0.046126	0.061	0.2522	0.39933	0.47357	0.49667	0.48647	0.46112	0.42581	0.40251	0.38859	0.35765	0.33563	0.30783	0.28175	0.27015	0.26295	0.25597	0.24615	0.23536	0.22325	0.2109	0.20245	0.19804	0.19256	0.18207	0.17156	0.1658	0.1613	0.15512	0.14893	0.14534	0.14017	0.1344	0.12902	0.12387	0.12054	0.11603	0.11553	0.11053	0.10673
2.7915	-0.0070913	-0.0051073	-0.0036823	0	-3.42e-05	0.0099922	0.020486	-0.017679	-0.045778	0.061365	0.25096	0.39679	0.47047	0.49327	0.48214	0.45632	0.42153	0.39888	0.38581	0.35503	0.33342	0.30542	0.27991	0.26853	0.26149	0.25451	0.24475	0.23353	0.22193	0.20946	0.20122	0.19736	0.19162	0.18075	0.17075	0.16476	0.1605	0.15437	0.14827	0.14486	0.13948	0.13381	0.12868	0.12345	0.11974	0.11564	0.11522	0.11015	0.1063
2.7882	-0.0071752	-0.0049432	-0.0037112	0	9.6e-05	0.010061	0.020341	-0.017619	-0.045399	0.061675	0.24966	0.39419	0.46736	0.48982	0.47774	0.45156	0.41731	0.39535	0.38307	0.35242	0.33129	0.30307	0.27813	0.26696	0.26002	0.25303	0.24331	0.23169	0.22061	0.20801	0.20005	0.19664	0.19058	0.17945	0.16998	0.16372	0.15964	0.15361	0.14765	0.14435	0.13877	0.13326	0.12839	0.12303	0.1189	0.11526	0.1149	0.1098	0.1059
2.785	-0.0072745	-0.0047955	-0.0037845	0	0.000177	0.010103	0.020202	-0.0176	-0.044975	0.061899	0.24828	0.39152	0.46426	0.48629	0.47327	0.44685	0.41316	0.39196	0.38035	0.34982	0.32921	0.30079	0.27641	0.26541	0.25853	0.25155	0.24183	0.2299	0.21928	0.20655	0.19893	0.19586	0.18944	0.17821	0.16922	0.16273	0.15875	0.15286	0.14708	0.14376	0.13802	0.13276	0.12813	0.12259	0.11803	0.11487	0.11455	0.10948	0.10553
2.7818	-0.0073724	-0.0046594	-0.0038674	0	0.0001952	0.010127	0.020068	-0.017609	-0.044475	0.062034	0.24684	0.38882	0.46118	0.48268	0.46876	0.44218	0.40909	0.38876	0.37762	0.34725	0.32717	0.29861	0.27474	0.26388	0.25704	0.2501	0.24032	0.22818	0.21792	0.20513	0.19787	0.19501	0.18822	0.17707	0.16846	0.16181	0.15783	0.15213	0.14655	0.1431	0.13727	0.13232	0.12789	0.12212	0.11719	0.11448	0.11419	0.10918	0.10521
2.7786	-0.0074525	-0.0045445	-0.0039305	0	0.0001343	0.010137	0.019932	-0.017652	-0.043894	0.062085	0.24534	0.38609	0.45811	0.47897	0.46422	0.43756	0.40508	0.38574	0.37487	0.34471	0.32513	0.29651	0.2731	0.26235	0.25555	0.24871	0.23878	0.22654	0.21651	0.20374	0.19685	0.19407	0.18691	0.17606	0.16767	0.16098	0.1569	0.15143	0.14604	0.14233	0.13648	0.13193	0.12763	0.12158	0.11637	0.11407	0.11379	0.10888	0.10493
2.7753	-0.0074867	-0.0044587	-0.0039547	0	3.3e-06	0.010147	0.019796	-0.017723	-0.043234	0.062061	0.24382	0.38339	0.45506	0.47521	0.45972	0.43299	0.40116	0.38294	0.37209	0.34224	0.3231	0.29452	0.27148	0.26084	0.25409	0.2474	0.23725	0.22504	0.21506	0.2024	0.1959	0.19306	0.18557	0.17521	0.16689	0.16025	0.15601	0.1508	0.14557	0.14146	0.13568	0.13159	0.12733	0.12099	0.1156	0.1137	0.11339	0.10857	0.10469
2.7722	-0.0074627	-0.0043997	-0.0039387	0	-0.0001827	0.010147	0.01964	-0.017811	-0.042522	0.061965	0.24225	0.38071	0.45203	0.47139	0.45526	0.42847	0.39728	0.38029	0.36929	0.33982	0.32105	0.29259	0.26986	0.25931	0.25263	0.24616	0.23574	0.22365	0.21356	0.20107	0.19498	0.19197	0.1842	0.1745	0.16608	0.1596	0.15513	0.15021	0.14511	0.14052	0.13487	0.13123	0.12696	0.12031	0.11488	0.11334	0.11296	0.10822	0.10448
2.769	-0.0073682	-0.0043502	-0.0038792	0	-0.0003901	0.010136	0.019462	-0.017893	-0.041759	0.061829	0.24067	0.37809	0.44901	0.46755	0.4509	0.42403	0.39348	0.3778	0.36651	0.3375	0.31902	0.29075	0.26824	0.25781	0.25123	0.24501	0.23431	0.2224	0.21206	0.19982	0.19413	0.19086	0.18288	0.17396	0.16531	0.15904	0.15433	0.1497	0.14471	0.13957	0.13407	0.13088	0.12654	0.11957	0.11425	0.11302	0.11254	0.10785	0.10429
2.7658	-0.0071951	-0.0042881	-0.0037701	0	-0.0005824	0.010122	0.019274	-0.017931	-0.040951	0.061685	0.23909	0.37555	0.446	0.46371	0.44664	0.41966	0.38975	0.37542	0.36375	0.33527	0.31702	0.28897	0.26662	0.25631	0.24987	0.24394	0.23296	0.22126	0.21058	0.19862	0.19332	0.18973	0.18163	0.17355	0.16456	0.15855	0.15363	0.14926	0.14435	0.13863	0.13331	0.13053	0.12605	0.11879	0.11372	0.11277	0.11214	0.10745	0.10411
2.7626	-0.0069474	-0.0041994	-0.0036154	0	-0.0007148	0.010116	0.019082	-0.017901	-0.040113	0.061562	0.23755	0.37313	0.44299	0.45989	0.44252	0.41538	0.38612	0.3731	0.36104	0.33315	0.31506	0.28724	0.26502	0.25485	0.24856	0.24292	0.23172	0.22022	0.20915	0.19751	0.19257	0.18861	0.18051	0.17325	0.16388	0.15812	0.15303	0.14892	0.14401	0.13776	0.1326	0.13017	0.12549	0.11801	0.11331	0.1126	0.11177	0.10704	0.10395
2.7595	-0.0066285	-0.0040765	-0.0034235	0	-0.0007487	0.010125	0.018885	-0.017791	-0.039274	0.061474	0.23608	0.37087	0.44	0.45614	0.43855	0.41121	0.38261	0.37082	0.35841	0.33113	0.31317	0.28558	0.26345	0.25343	0.24733	0.24195	0.23061	0.21928	0.20781	0.19649	0.19188	0.18753	0.17956	0.17304	0.16329	0.15775	0.15256	0.14866	0.1437	0.13698	0.13197	0.12982	0.12488	0.11727	0.11302	0.11252	0.11146	0.10665	0.1038
2.7563	-0.006246	-0.003907	-0.003204	0	-0.0006466	0.010154	0.018692	-0.017582	-0.038441	0.061433	0.23469	0.36877	0.43701	0.45245	0.43471	0.40715	0.37925	0.36853	0.35587	0.3292	0.31135	0.28396	0.26193	0.25208	0.24618	0.24099	0.22962	0.21841	0.20657	0.19557	0.19123	0.1865	0.17878	0.17285	0.16279	0.15742	0.1522	0.14847	0.1434	0.13633	0.13143	0.12949	0.12423	0.11659	0.11284	0.11252	0.11121	0.1063	0.10368
2.7532	-0.0058268	-0.0036858	-0.0029628	0	-0.0003874	0.010202	0.018497	-0.017272	-0.037625	0.061448	0.2334	0.36684	0.43402	0.44882	0.43101	0.40322	0.37605	0.36623	0.35343	0.32737	0.3096	0.2824	0.2605	0.25083	0.24511	0.24004	0.22875	0.2176	0.20547	0.1948	0.19063	0.18554	0.17819	0.17268	0.16239	0.15713	0.15196	0.14835	0.14312	0.13581	0.13103	0.1292	0.12355	0.11601	0.11278	0.11259	0.11103	0.106	0.1036
2.75	-0.0053887	-0.0034097	-0.0027017	0	3.18e-05	0.010285	0.018309	-0.016862	-0.03682	0.061528	0.23222	0.36504	0.43104	0.44525	0.4274	0.39939	0.37302	0.36389	0.35108	0.32562	0.30792	0.28089	0.25916	0.24967	0.24412	0.23909	0.22798	0.21683	0.2045	0.19418	0.19006	0.18464	0.17777	0.17248	0.16207	0.15689	0.15181	0.14828	0.1428	0.1354	0.13074	0.12898	0.12285	0.11555	0.11282	0.11272	0.1109	0.10577	0.10354
2.7469	-0.0049495	-0.0030895	-0.0024295	0	0.0005794	0.010407	0.018132	-0.01637	-0.036042	0.06165	0.23115	0.36338	0.42806	0.44171	0.42385	0.39565	0.37014	0.36152	0.3488	0.32391	0.3063	0.27943	0.25793	0.24863	0.24322	0.23813	0.22727	0.21608	0.20366	0.19371	0.1895	0.18381	0.17749	0.17222	0.16181	0.15668	0.15174	0.14823	0.14244	0.13509	0.13057	0.12882	0.12214	0.11519	0.11293	0.1129	0.11083	0.10559	0.10352
2.7437	-0.004528	-0.002751	-0.00217	0	0.0012058	0.010549	0.017948	-0.015834	-0.0353	0.061791	0.23015	0.36177	0.42506	0.43818	0.4203	0.39195	0.36737	0.35907	0.34657	0.32221	0.30468	0.27799	0.25678	0.2477	0.24237	0.23713	0.22657	0.21533	0.2029	0.19334	0.18893	0.18301	0.17728	0.1719	0.16159	0.15647	0.15169	0.14815	0.14201	0.13482	0.13048	0.12868	0.1214	0.1149	0.11305	0.11306	0.11078	0.10547	0.10352
2.7406	-0.004141	-0.00242	-0.001943	0	0.0018457	0.01069	0.017749	-0.015288	-0.034595	0.06193	0.22922	0.36017	0.42203	0.43465	0.4167	0.38829	0.36466	0.35656	0.34435	0.32051	0.30308	0.27658	0.25571	0.24685	0.24155	0.23608	0.22586	0.21457	0.20222	0.19304	0.18834	0.18226	0.17711	0.1715	0.16137	0.15624	0.15163	0.148	0.1415	0.13458	0.13045	0.12854	0.12065	0.11467	0.11316	0.11318	0.11072	0.10539	0.10351
2.7375	-0.003825	-0.002129	-0.001775	0	0.0024341	0.010793	0.017516	-0.014769	-0.03393	0.062037	0.22828	0.35848	0.41896	0.43106	0.413	0.38462	0.36192	0.35397	0.34212	0.31876	0.30144	0.27514	0.25467	0.24608	0.24074	0.235	0.22508	0.21375	0.20158	0.19279	0.18769	0.18152	0.17692	0.17103	0.16112	0.15598	0.15153	0.14775	0.14091	0.13433	0.13046	0.12837	0.11989	0.11446	0.11322	0.11322	0.11063	0.1053	0.10344
2.7343	-0.003602	-0.001905	-0.001688	0	0.0029085	0.010827	0.017226	-0.014318	-0.033321	0.062084	0.22732	0.35663	0.41583	0.42739	0.40912	0.38089	0.3591	0.35131	0.33985	0.31695	0.29975	0.27366	0.25362	0.24532	0.23985	0.23385	0.2242	0.21286	0.20092	0.1925	0.18697	0.18077	0.17663	0.17045	0.1608	0.15563	0.15131	0.14733	0.14021	0.13401	0.13044	0.12807	0.1191	0.11421	0.11319	0.11315	0.11047	0.1052	0.10326
2.7313	-0.003483	-0.001767	-0.001703	0	0.0032155	0.010767	0.016873	-0.013971	-0.032775	0.062044	0.22629	0.35459	0.41262	0.42362	0.40505	0.37709	0.35614	0.34857	0.33753	0.31504	0.29798	0.27213	0.25253	0.24453	0.23887	0.23264	0.22321	0.21189	0.20023	0.19215	0.18616	0.18001	0.17623	0.16978	0.16039	0.15519	0.15098	0.14675	0.13942	0.13361	0.13036	0.12763	0.11831	0.11392	0.11305	0.11294	0.11023	0.10504	0.10294
2.7281	-0.003482	-0.001742	-0.001838	0	0.0033223	0.010587	0.016448	-0.013756	-0.032303	0.0619	0.22515	0.35229	0.40933	0.41973	0.40076	0.37321	0.35299	0.34576	0.33516	0.31303	0.29613	0.27052	0.25137	0.24369	0.23775	0.23138	0.22208	0.21083	0.19948	0.19166	0.18524	0.17922	0.17567	0.169	0.15987	0.15462	0.15047	0.14597	0.13854	0.1331	0.13019	0.12697	0.11751	0.11355	0.11279	0.11259	0.1099	0.10484	0.10247
2.7251	-0.003607	-0.001846	-0.002098	0	0.0032278	0.010278	0.015947	-0.013689	-0.031909	0.061654	0.22387	0.34974	0.40594	0.41571	0.39624	0.36926	0.34964	0.34291	0.33273	0.31094	0.29418	0.26882	0.25013	0.24276	0.23649	0.23006	0.22083	0.20967	0.19865	0.19104	0.18422	0.17842	0.17494	0.16811	0.15924	0.15392	0.14979	0.14501	0.13759	0.13248	0.1299	0.12609	0.11672	0.11313	0.11241	0.11209	0.10949	0.10458	0.10182
2.722	-0.003859	-0.002072	-0.002469	0	0.0029625	0.0098614	0.015384	-0.013765	-0.031599	0.061307	0.22246	0.34694	0.40249	0.41159	0.39156	0.36527	0.34613	0.34007	0.33032	0.30881	0.29218	0.26706	0.24883	0.24175	0.23509	0.22874	0.2195	0.20846	0.19779	0.19028	0.18313	0.1776	0.17407	0.16715	0.15851	0.15313	0.14898	0.14392	0.13664	0.13176	0.12951	0.12503	0.11598	0.11268	0.11196	0.11149	0.10899	0.10426	0.101
2.7189	-0.0042226	-0.0024016	-0.0029186	0	0.0025767	0.0093609	0.014776	-0.013972	-0.031368	0.06087	0.22091	0.34394	0.39899	0.40735	0.38674	0.36124	0.34248	0.33725	0.32793	0.30665	0.29012	0.26525	0.24747	0.24064	0.23357	0.22741	0.21809	0.20721	0.19686	0.1894	0.18197	0.17676	0.17307	0.16611	0.15767	0.15224	0.14803	0.14274	0.13567	0.13094	0.12898	0.12382	0.11528	0.1122	0.11143	0.11079	0.10844	0.1039	0.10005
2.7158	-0.0046472	-0.0028002	-0.0034032	0	0.0021192	0.0088277	0.014153	-0.014275	-0.031184	0.060379	0.21924	0.3408	0.39544	0.40304	0.38186	0.35724	0.33879	0.33452	0.32562	0.30449	0.28805	0.26344	0.24608	0.23946	0.232	0.22612	0.21666	0.20597	0.19593	0.18843	0.18079	0.17593	0.17199	0.16504	0.15677	0.1513	0.14702	0.14154	0.13475	0.13006	0.12832	0.12252	0.11466	0.11175	0.11087	0.11005	0.10787	0.1035	0.099047
2.7128	-0.0050787	-0.0032277	-0.0038757	0	0.0016473	0.0083192	0.01355	-0.01463	-0.031006	0.059878	0.2175	0.33761	0.39191	0.39869	0.37706	0.35334	0.33517	0.33191	0.32343	0.30242	0.28604	0.2617	0.24474	0.23826	0.23046	0.2249	0.21527	0.20479	0.19503	0.18741	0.17965	0.17515	0.17091	0.16399	0.15587	0.15039	0.14601	0.1404	0.13393	0.12918	0.12759	0.12126	0.11417	0.11135	0.11034	0.10934	0.10732	0.10309	0.098041
2.7097	-0.0054693	-0.0036523	-0.0042943	0	0.0012123	0.0078892	0.012994	-0.014985	-0.030795	0.059416	0.21574	0.33443	0.3884	0.39436	0.37238	0.34957	0.3317	0.32946	0.32139	0.30049	0.28412	0.26003	0.24345	0.23707	0.22901	0.22375	0.21395	0.20373	0.1942	0.18638	0.17861	0.17443	0.16986	0.163	0.15497	0.14953	0.14503	0.13937	0.13322	0.12835	0.12679	0.12009	0.11382	0.11103	0.10984	0.10869	0.1068	0.10268	0.097093
2.7067	-0.0057751	-0.0040341	-0.0046121	0	0.0008534	0.0075815	0.012497	-0.015307	-0.030522	0.059027	0.21398	0.33135	0.38497	0.39008	0.36793	0.34597	0.32846	0.32719	0.31952	0.29873	0.28233	0.25848	0.24227	0.23592	0.22771	0.22268	0.21274	0.2028	0.19345	0.18538	0.1777	0.17378	0.1689	0.1621	0.15413	0.14876	0.14414	0.13851	0.13265	0.12761	0.12597	0.1191	0.11362	0.1108	0.1094	0.10814	0.10636	0.10229	0.096253
2.7036	-0.0059537	-0.0043337	-0.0047997	0	0.0005955	0.0074208	0.012072	-0.015561	-0.030154	0.058737	0.21227	0.32843	0.38163	0.38589	0.36375	0.34258	0.32552	0.32513	0.31784	0.29719	0.28073	0.25709	0.24122	0.23484	0.22663	0.2217	0.21166	0.20206	0.19281	0.18444	0.17696	0.17322	0.1681	0.16136	0.15337	0.14812	0.14338	0.13786	0.13224	0.12701	0.12514	0.11834	0.11357	0.11068	0.10905	0.10771	0.10601	0.1019	0.095561
2.7006	-0.0059793	-0.0045333	-0.0048443	0	0.0004311	0.0074058	0.011723	-0.015724	-0.029674	0.058562	0.21061	0.32569	0.37837	0.38179	0.35986	0.33938	0.32287	0.32325	0.31631	0.29583	0.27932	0.25585	0.24027	0.23384	0.22577	0.22078	0.2107	0.20147	0.19226	0.18356	0.17639	0.17273	0.16744	0.16074	0.15271	0.14762	0.14272	0.1374	0.13196	0.12657	0.12432	0.11782	0.11365	0.11062	0.10878	0.10741	0.10575	0.10153	0.095034
2.6976	-0.0058514	-0.0046244	-0.0047574	0	0.0003403	0.0075325	0.011443	-0.015779	-0.029094	0.058498	0.20904	0.32314	0.37519	0.37781	0.35624	0.33637	0.32051	0.32152	0.31491	0.29468	0.27809	0.25474	0.23944	0.23291	0.22511	0.21991	0.20986	0.20104	0.19179	0.18275	0.17599	0.17231	0.16696	0.16026	0.15215	0.14724	0.14217	0.13712	0.13178	0.12629	0.12351	0.11751	0.11382	0.11062	0.10857	0.10724	0.10558	0.10117	0.094659
2.6946	-0.0055985	-0.0046235	-0.0045635	0	0.0003117	0.0077703	0.011221	-0.015724	-0.028442	0.058525	0.20756	0.3208	0.37212	0.37398	0.35288	0.33353	0.31841	0.31994	0.31362	0.29371	0.27704	0.25375	0.23871	0.23206	0.22464	0.21907	0.20913	0.20072	0.19138	0.18201	0.17576	0.17193	0.16665	0.15991	0.15169	0.14699	0.14172	0.13698	0.13168	0.12616	0.12276	0.11739	0.11405	0.11067	0.10842	0.10717	0.10549	0.10081	0.094404
2.6915	-0.0052684	-0.0045504	-0.0042884	0	0.0003219	0.0080815	0.011048	-0.015566	-0.027747	0.05861	0.20615	0.31862	0.36914	0.37028	0.34972	0.33082	0.31649	0.31849	0.31241	0.29288	0.27615	0.25286	0.23805	0.23127	0.22429	0.21825	0.20849	0.2005	0.191	0.18133	0.17565	0.1716	0.16648	0.15967	0.15133	0.14682	0.14136	0.13696	0.13164	0.12616	0.12207	0.11741	0.1143	0.11074	0.10832	0.10717	0.10545	0.10044	0.094242
2.6886	-0.0049094	-0.0044254	-0.0039624	0	0.0003542	0.0084205	0.010914	-0.015323	-0.027025	0.058724	0.20479	0.31656	0.36621	0.3667	0.34669	0.32817	0.31472	0.31712	0.31125	0.29213	0.27538	0.25204	0.23743	0.23053	0.224	0.21743	0.20793	0.20032	0.19062	0.1807	0.17559	0.17127	0.16641	0.15948	0.15103	0.14671	0.14104	0.13699	0.13161	0.1262	0.12142	0.11749	0.11452	0.11079	0.10824	0.10722	0.10543	0.10007	0.094151
2.6855	-0.0045657	-0.0042677	-0.0036197	0	0.0004004	0.0087563	0.010822	-0.014996	-0.026281	0.058846	0.20348	0.31459	0.36333	0.36322	0.34374	0.32559	0.31304	0.31582	0.31012	0.29143	0.27469	0.25128	0.23684	0.22984	0.22372	0.21663	0.20744	0.20015	0.1902	0.18014	0.17556	0.17095	0.16641	0.15932	0.15079	0.14664	0.14077	0.13704	0.13158	0.12626	0.12084	0.11761	0.1147	0.11082	0.10818	0.1073	0.10543	0.099706	0.094098
2.6826	-0.0042773	-0.0040983	-0.0032813	0	0.0004586	0.0090718	0.010783	-0.014591	-0.025512	0.058972	0.20222	0.31267	0.36045	0.35985	0.34081	0.32304	0.31143	0.3146	0.30899	0.29074	0.27404	0.25055	0.23625	0.2292	0.22341	0.21584	0.20702	0.19999	0.18973	0.17964	0.17552	0.17065	0.16645	0.15916	0.15058	0.14656	0.14053	0.13707	0.13152	0.12628	0.12035	0.11776	0.11481	0.11081	0.10812	0.10741	0.10542	0.099353	0.094061
2.6795	-0.0040674	-0.0039244	-0.0029614	0	0.0005458	0.0093651	0.010813	-0.014115	-0.024699	0.059109	0.20102	0.31077	0.3576	0.3566	0.33791	0.32055	0.30989	0.31347	0.30787	0.29004	0.27344	0.24989	0.23568	0.22864	0.22304	0.21509	0.20667	0.19983	0.18923	0.17924	0.17545	0.17038	0.1665	0.15899	0.15041	0.14648	0.14033	0.13707	0.13148	0.12623	0.11996	0.11792	0.11487	0.11077	0.10807	0.10754	0.1054	0.099034	0.094031
2.6766	-0.0039476	-0.0037526	-0.0026616	0	0.000682	0.0096339	0.010924	-0.01359	-0.023821	0.059273	0.1999	0.3089	0.35478	0.35349	0.33502	0.31812	0.30844	0.31246	0.30677	0.28933	0.27285	0.24931	0.23511	0.22819	0.22263	0.21439	0.20642	0.19967	0.1887	0.17895	0.17535	0.17017	0.16656	0.15883	0.15027	0.14637	0.14019	0.13703	0.13144	0.12609	0.1197	0.11811	0.1149	0.11072	0.10803	0.10769	0.10537	0.098778	0.094023
2.6736	-0.0039141	-0.0035761	-0.0023851	0	0.0008757	0.0098905	0.011123	-0.013038	-0.02286	0.059475	0.19883	0.30702	0.35195	0.35049	0.33213	0.31576	0.30706	0.31156	0.30567	0.28858	0.27226	0.24879	0.23455	0.22784	0.22215	0.21374	0.20624	0.19952	0.18813	0.17877	0.1752	0.17001	0.1666	0.15864	0.15016	0.14622	0.14007	0.13696	0.13141	0.12585	0.11955	0.11834	0.1149	0.11064	0.108	0.10789	0.10533	0.098595	0.094043
2.6706	-0.0039454	-0.0033904	-0.0021434	0	0.0011408	0.010137	0.011395	-0.012485	-0.02183	0.059709	0.19785	0.30516	0.34913	0.34761	0.32926	0.3135	0.3058	0.31079	0.30457	0.28779	0.27167	0.24834	0.234	0.22761	0.22163	0.21316	0.20613	0.19938	0.18755	0.17871	0.17503	0.16992	0.16662	0.15845	0.15008	0.14604	0.14	0.13685	0.1314	0.12551	0.11949	0.11863	0.11489	0.11054	0.10799	0.10813	0.10529	0.098487	0.094081
2.6677	-0.00402	-0.00319	-0.001936	0	0.0014778	0.010385	0.011735	-0.011947	-0.020757	0.059964	0.19697	0.30331	0.34634	0.34486	0.32641	0.31137	0.30463	0.31013	0.30346	0.28694	0.27105	0.24796	0.23347	0.2275	0.22111	0.21265	0.20607	0.19923	0.18695	0.17874	0.17484	0.16991	0.16662	0.15827	0.15003	0.14583	0.13996	0.13673	0.13142	0.12511	0.11954	0.11898	0.11491	0.11044	0.10798	0.10842	0.10523	0.098449	0.094123
2.6647	-0.004109	-0.00298	-0.001761	0	0.0018746	0.010632	0.012124	-0.011447	-0.019669	0.060238	0.19616	0.30147	0.34356	0.34221	0.32357	0.30934	0.30355	0.30955	0.30234	0.28603	0.2704	0.24763	0.23294	0.22747	0.22058	0.21219	0.20603	0.19906	0.18635	0.17883	0.17465	0.16994	0.16658	0.15809	0.14999	0.14557	0.13992	0.13658	0.13143	0.12464	0.11964	0.11936	0.11494	0.11034	0.108	0.10874	0.10516	0.098487	0.094177
2.6618	-0.004194	-0.00277	-0.001631	0	0.0023056	0.010864	0.012517	-0.011011	-0.018605	0.060502	0.19542	0.29964	0.34083	0.33964	0.32078	0.30741	0.30254	0.30901	0.30123	0.28508	0.26973	0.24733	0.23243	0.22749	0.22008	0.21177	0.20601	0.19886	0.18578	0.17894	0.17446	0.17001	0.16651	0.15793	0.14999	0.14529	0.13989	0.13644	0.13145	0.12416	0.11978	0.11975	0.11499	0.11026	0.10803	0.10906	0.10507	0.098587	0.094239
2.6588	-0.004259	-0.002577	-0.001558	0	0.00274	0.011068	0.012857	-0.010657	-0.017612	0.060729	0.19472	0.29779	0.33814	0.3371	0.31801	0.30555	0.30156	0.30845	0.30011	0.28408	0.26903	0.24704	0.23195	0.22751	0.21958	0.2114	0.20598	0.19861	0.18523	0.17902	0.17427	0.17009	0.16641	0.15776	0.14998	0.145	0.13985	0.1363	0.13144	0.1237	0.11991	0.12011	0.11504	0.11018	0.10808	0.10933	0.10495	0.098726	0.094295
2.6559	-0.004301	-0.002421	-0.001562	0	0.0031361	0.011223	0.013097	-0.010384	-0.016731	0.060889	0.19399	0.29587	0.33544	0.3345	0.31523	0.3037	0.30056	0.30778	0.29896	0.28302	0.26825	0.24669	0.23146	0.22744	0.21906	0.21104	0.20589	0.19824	0.18469	0.179	0.17405	0.17013	0.16624	0.15754	0.14993	0.14468	0.13977	0.13612	0.13134	0.12325	0.11999	0.12037	0.11507	0.11009	0.10811	0.10953	0.10476	0.098864	0.094313
2.6529	-0.004321	-0.002324	-0.001651	0	0.0034538	0.011305	0.0132	-0.010188	-0.015987	0.060974	0.19322	0.29387	0.33275	0.33183	0.31243	0.30183	0.2995	0.30696	0.29779	0.28193	0.26743	0.24626	0.23096	0.22723	0.21851	0.21068	0.20574	0.19777	0.18418	0.17885	0.17382	0.17011	0.16599	0.15727	0.14981	0.14435	0.13967	0.13591	0.13116	0.12284	0.12001	0.12051	0.11506	0.10999	0.10813	0.10962	0.1045	0.098985	0.094276
2.6501	-0.004319	-0.002297	-0.001815	0	0.0036526	0.011313	0.013161	-0.01005	-0.015381	0.061001	0.1924	0.29177	0.33008	0.32904	0.30963	0.29993	0.29837	0.30598	0.29661	0.28086	0.26657	0.24573	0.23046	0.22685	0.21793	0.21033	0.20553	0.19719	0.18373	0.17856	0.17356	0.17002	0.16567	0.15695	0.14962	0.14404	0.13953	0.13567	0.13087	0.1225	0.11998	0.12051	0.11501	0.10988	0.10814	0.10956	0.10416	0.099078	0.094185
2.6471	-0.004302	-0.002346	-0.002052	0	0.0037074	0.011252	0.012968	-0.009958	-0.01491	0.06098	0.19151	0.28956	0.3274	0.32612	0.3068	0.29795	0.29715	0.30481	0.29544	0.27984	0.26568	0.24509	0.22995	0.22626	0.21729	0.20996	0.20525	0.19652	0.18332	0.17812	0.17327	0.16982	0.16527	0.15655	0.14932	0.14375	0.13936	0.13538	0.13046	0.12222	0.11989	0.12035	0.11489	0.10975	0.10812	0.10934	0.10376	0.099127	0.094046
2.6442	-0.004286	-0.002469	-0.002366	0	0.0036031	0.01113	0.012614	-0.009903	-0.014585	0.060899	0.1905	0.28724	0.32471	0.32304	0.30395	0.2959	0.2958	0.30346	0.29427	0.27889	0.26476	0.2443	0.2294	0.22545	0.21657	0.20958	0.20489	0.19576	0.18296	0.17754	0.17294	0.16953	0.16478	0.15607	0.14889	0.14347	0.13916	0.13502	0.12991	0.12199	0.11975	0.12006	0.1147	0.10959	0.10806	0.10896	0.10329	0.099099	0.093833
2.6413	-0.004285	-0.002652	-0.002736	0	0.0033522	0.010968	0.012138	-0.009863	-0.014401	0.060772	0.18941	0.28485	0.32198	0.31982	0.30108	0.29378	0.29434	0.30197	0.29311	0.27802	0.26383	0.24339	0.22881	0.22443	0.21578	0.20917	0.20444	0.19494	0.18263	0.17685	0.17258	0.16914	0.16423	0.1555	0.14833	0.1432	0.13894	0.13458	0.12925	0.12178	0.11958	0.11965	0.11444	0.10939	0.10795	0.10843	0.10275	0.098983	0.093547
2.6384	-0.004308	-0.00287	-0.003127	0	0.0029771	0.010783	0.011591	-0.009819	-0.014324	0.060616	0.18824	0.28243	0.31924	0.3165	0.29823	0.29164	0.29279	0.30038	0.29199	0.27726	0.26292	0.24239	0.22818	0.22328	0.21496	0.20874	0.20391	0.19409	0.18234	0.17611	0.17222	0.16869	0.16363	0.1549	0.14765	0.14295	0.1387	0.13409	0.12849	0.1216	0.11942	0.11918	0.11414	0.10917	0.1078	0.10779	0.10219	0.09878	0.093203
2.6355	-0.004354	-0.003105	-0.003504	0	0.0025141	0.010599	0.011021	-0.009771	-0.014317	0.060454	0.18702	0.28003	0.31653	0.31316	0.29542	0.2895	0.29117	0.29877	0.29093	0.27661	0.26205	0.24135	0.22754	0.22207	0.21415	0.20831	0.20333	0.19326	0.1821	0.17537	0.17186	0.1682	0.16302	0.15431	0.14692	0.14272	0.13848	0.13356	0.12767	0.12145	0.1193	0.11872	0.11383	0.10894	0.1076	0.10707	0.10163	0.098506	0.09283
2.6327	-0.004414	-0.00333	-0.003829	0	0.0020145	0.010452	0.010474	-0.009708	-0.014327	0.060307	0.18577	0.27769	0.31384	0.30984	0.29268	0.28739	0.28952	0.29718	0.28994	0.27606	0.26122	0.24031	0.22691	0.22086	0.21337	0.20787	0.20269	0.19249	0.18189	0.17467	0.17152	0.16771	0.16241	0.15375	0.14614	0.14249	0.13824	0.133	0.12682	0.1213	0.11924	0.11829	0.11351	0.10874	0.10738	0.10631	0.10111	0.098172	0.092463
2.6298	-0.0044871	-0.0035261	-0.0040751	0	0.0015386	0.010356	0.009979	-0.0096301	-0.014301	0.06019	0.1845	0.27546	0.31118	0.30659	0.29002	0.28535	0.28787	0.29566	0.28904	0.2756	0.26045	0.23933	0.22632	0.21975	0.21268	0.20746	0.20202	0.19182	0.18172	0.17404	0.1712	0.16724	0.16186	0.15327	0.14538	0.14226	0.13802	0.13245	0.12598	0.12116	0.11924	0.11793	0.11321	0.10858	0.10713	0.10555	0.10065	0.097797	0.092137
2.6269	-0.0045686	-0.0036836	-0.0042216	0	0.0011386	0.010309	0.0095672	-0.0095436	-0.014192	0.060127	0.18326	0.27339	0.30857	0.30343	0.28748	0.28341	0.28626	0.29425	0.28821	0.27518	0.25974	0.23844	0.22578	0.21879	0.21213	0.20711	0.20136	0.19126	0.18156	0.17352	0.17093	0.16684	0.16139	0.1529	0.14468	0.14201	0.13781	0.13192	0.1252	0.12104	0.11931	0.11766	0.11294	0.10847	0.10688	0.10484	0.10028	0.097405	0.091881
2.624	-0.0046463	-0.0038003	-0.0042423	0	0.0008607	0.010313	0.0092672	-0.0094533	-0.013944	0.060165	0.18209	0.27149	0.30603	0.30042	0.28506	0.2816	0.28474	0.29297	0.28748	0.27481	0.25909	0.23769	0.22534	0.21805	0.21176	0.20683	0.20073	0.19086	0.18143	0.17313	0.17071	0.16652	0.16103	0.15267	0.14411	0.14176	0.13762	0.13144	0.12452	0.12097	0.11946	0.1175	0.11274	0.10844	0.10667	0.1042	0.10003	0.09704	0.091745
2.6212	-0.0047063	-0.0038813	-0.0041353	0	0.000723	0.010358	0.0090828	-0.0093713	-0.013528	0.060321	0.18102	0.26979	0.30358	0.29758	0.28277	0.27993	0.28335	0.29185	0.28684	0.27451	0.25849	0.23712	0.22502	0.21755	0.2116	0.20668	0.20017	0.19064	0.18132	0.17289	0.17054	0.1663	0.16081	0.15259	0.14371	0.14151	0.13747	0.13106	0.12399	0.12098	0.11969	0.11744	0.1126	0.10851	0.1065	0.10367	0.099913	0.096728	0.091748
2.6183	-0.0047302	-0.0039302	-0.0039132	0	0.0007377	0.010451	0.0090128	-0.0093012	-0.012939	0.06061	0.18006	0.26828	0.30123	0.29489	0.2806	0.27839	0.28212	0.29091	0.28629	0.27425	0.25795	0.23671	0.22481	0.21729	0.21164	0.20664	0.19969	0.19059	0.18123	0.17278	0.17042	0.16619	0.16074	0.15265	0.1435	0.14126	0.13733	0.13076	0.12362	0.12109	0.11998	0.11746	0.11252	0.10866	0.1064	0.10325	0.099936	0.096492	0.0919
2.6154	-0.0047198	-0.0039508	-0.0036008	0	0.000899	0.010575	0.0090423	-0.0092478	-0.012212	0.061012	0.17925	0.26696	0.29896	0.29234	0.27853	0.27698	0.28105	0.29013	0.28581	0.27405	0.25745	0.23646	0.22469	0.21722	0.21189	0.20672	0.19932	0.19071	0.18114	0.17279	0.17034	0.16617	0.16083	0.15283	0.14345	0.14101	0.13723	0.13056	0.12343	0.12129	0.12031	0.11753	0.11249	0.1089	0.10636	0.10296	0.10008	0.096343	0.092196
2.6126	-0.004681	-0.003953	-0.00323	0	0.0011881	0.010712	0.0091541	-0.009221	-0.011397	0.061501	0.17857	0.26579	0.29676	0.28989	0.27653	0.27568	0.28013	0.28948	0.28538	0.27387	0.25698	0.23633	0.22461	0.21731	0.2123	0.2069	0.19904	0.19097	0.18105	0.17291	0.17028	0.16623	0.16106	0.15309	0.14356	0.14077	0.13716	0.13044	0.12341	0.12159	0.12066	0.11763	0.11251	0.10918	0.10638	0.10279	0.10032	0.096284	0.092603
2.6098	-0.004616	-0.003943	-0.002836	0	0.0015633	0.01084	0.0093276	-0.009223	-0.010556	0.062037	0.17803	0.26474	0.29464	0.28753	0.2746	0.27447	0.27936	0.28897	0.28501	0.27373	0.25653	0.23627	0.22457	0.2175	0.21283	0.20716	0.19885	0.19133	0.18096	0.17311	0.17026	0.16634	0.16141	0.15341	0.14379	0.14055	0.13712	0.1304	0.12355	0.12198	0.12101	0.11775	0.11257	0.10948	0.10644	0.10274	0.10062	0.096306	0.093076
2.607	-0.004531	-0.003922	-0.002445	0	0.0019804	0.010955	0.0095354	-0.009244	-0.009733	0.06258	0.17759	0.26374	0.29257	0.28525	0.27272	0.27333	0.27872	0.28856	0.28469	0.27361	0.25607	0.23624	0.2245	0.21772	0.2134	0.20744	0.19874	0.19175	0.18088	0.17339	0.17024	0.16646	0.16181	0.15373	0.1441	0.14037	0.1371	0.13043	0.12382	0.12242	0.12134	0.11787	0.11267	0.10976	0.10652	0.10277	0.10093	0.096395	0.09357
2.6041	-0.004429	-0.003885	-0.002083	0	0.0023969	0.011055	0.0097473	-0.009268	-0.00896	0.063087	0.17722	0.26273	0.29052	0.28301	0.27089	0.27222	0.27815	0.28822	0.2844	0.27348	0.2556	0.23622	0.2244	0.21794	0.21397	0.20771	0.19869	0.19218	0.1808	0.1737	0.17022	0.16659	0.16224	0.15402	0.14442	0.14022	0.13709	0.13051	0.12419	0.12289	0.12165	0.11798	0.1128	0.11001	0.10659	0.10288	0.10124	0.096537	0.094044
2.6013	-0.004326	-0.003828	-0.001773	0	0.0027754	0.011129	0.0099266	-0.009288	-0.008261	0.063525	0.17688	0.26167	0.28849	0.28081	0.26911	0.27114	0.27767	0.28792	0.28415	0.27332	0.25511	0.23613	0.22424	0.21809	0.21446	0.20791	0.19868	0.19258	0.18075	0.17405	0.17018	0.16667	0.16264	0.15422	0.1447	0.14011	0.13708	0.13062	0.12462	0.12333	0.12189	0.11808	0.11295	0.1102	0.10664	0.10304	0.10151	0.096715	0.094464
2.5985	-0.004248	-0.003759	-0.001531	0	0.0030754	0.011155	0.01004	-0.009305	-0.007655	0.063863	0.17651	0.2605	0.28644	0.27863	0.2674	0.27006	0.2772	0.28761	0.28389	0.27306	0.25459	0.23599	0.22401	0.21818	0.21483	0.20799	0.19869	0.1929	0.18074	0.17437	0.17011	0.16669	0.16296	0.15432	0.14491	0.14004	0.13706	0.13073	0.12506	0.12373	0.12208	0.11816	0.11314	0.1103	0.10662	0.10322	0.10169	0.096906	0.094793
2.5957	-0.004201	-0.003678	-0.001365	0	0.0032619	0.011133	0.010068	-0.009313	-0.007133	0.064101	0.17609	0.25918	0.28436	0.27646	0.26576	0.26897	0.27674	0.28726	0.28361	0.27269	0.25403	0.23574	0.22371	0.21818	0.21502	0.20794	0.19871	0.19311	0.18075	0.17466	0.17001	0.16665	0.16314	0.15429	0.14501	0.14	0.137	0.13083	0.12548	0.12405	0.12217	0.1182	0.11334	0.1103	0.10654	0.1034	0.10178	0.097101	0.095005
2.5929	-0.004186	-0.00358	-0.001273	0	0.0033106	0.011071	0.0099999	-0.009302	-0.006678	0.06425	0.17559	0.25769	0.28222	0.27431	0.2642	0.26785	0.27626	0.28685	0.2833	0.27219	0.25343	0.2354	0.22335	0.21811	0.21501	0.20772	0.19872	0.19319	0.18081	0.17489	0.16985	0.16655	0.16315	0.15413	0.14499	0.14	0.13688	0.1309	0.12585	0.12426	0.12216	0.1182	0.11352	0.11022	0.10641	0.10355	0.10179	0.097297	0.095103
2.5901	-0.004214	-0.003468	-0.001254	0	0.0032188	0.010988	0.0098288	-0.009279	-0.006278	0.064328	0.17502	0.25607	0.28006	0.27218	0.26273	0.26672	0.27578	0.28639	0.28296	0.27157	0.25284	0.23498	0.22298	0.21798	0.21484	0.20738	0.19875	0.19317	0.18093	0.17507	0.16966	0.1664	0.16301	0.15386	0.14487	0.14005	0.13671	0.13095	0.12617	0.12441	0.12207	0.11817	0.1137	0.11006	0.10622	0.10367	0.10172	0.097492	0.0951
2.5873	-0.004287	-0.003351	-0.001308	0	0.0029924	0.010887	0.009565	-0.009267	-0.005948	0.064344	0.17438	0.25435	0.27788	0.27008	0.26133	0.26557	0.27529	0.28588	0.28257	0.27082	0.25226	0.23449	0.22259	0.21782	0.21451	0.20692	0.19879	0.19304	0.18108	0.17516	0.16943	0.16623	0.1627	0.15349	0.14467	0.14012	0.13646	0.13097	0.12643	0.12449	0.12189	0.1181	0.11384	0.10985	0.10599	0.10374	0.10158	0.097684	0.09501
2.5846	-0.00442	-0.003245	-0.001437	0	0.002641	0.010766	0.0092248	-0.009276	-0.005715	0.064298	0.1737	0.25258	0.2757	0.268	0.25998	0.26441	0.27479	0.28533	0.28213	0.26998	0.2517	0.23395	0.22219	0.21765	0.21408	0.20639	0.19883	0.19284	0.18125	0.17515	0.16918	0.16605	0.16226	0.15305	0.14442	0.14021	0.13615	0.13094	0.12664	0.12451	0.12164	0.11798	0.11394	0.10959	0.10571	0.10373	0.10138	0.097862	0.094841
2.5818	-0.004606	-0.003151	-0.00163	0	0.0021978	0.010643	0.0088421	-0.009304	-0.005583	0.064205	0.17299	0.25082	0.27354	0.26594	0.25868	0.26326	0.2743	0.28476	0.28165	0.26907	0.2512	0.23338	0.2218	0.21748	0.21358	0.20582	0.19889	0.19259	0.18143	0.17507	0.16891	0.16588	0.16171	0.15259	0.14414	0.14032	0.13579	0.13089	0.1268	0.1245	0.12133	0.11782	0.11397	0.1093	0.10542	0.10366	0.10113	0.098027	0.094613
2.579	-0.004819	-0.003072	-0.001868	0	0.0017101	0.010542	0.0084435	-0.009347	-0.005532	0.064088	0.17228	0.24911	0.27141	0.26393	0.25738	0.26215	0.27381	0.28419	0.28115	0.26814	0.25075	0.23281	0.22143	0.21733	0.21304	0.20527	0.19895	0.19233	0.18161	0.17491	0.16865	0.16575	0.1611	0.15215	0.14387	0.14041	0.1354	0.13082	0.12692	0.12447	0.121	0.11765	0.11392	0.10901	0.10515	0.10353	0.10088	0.098183	0.094355
2.5763	-0.00506	-0.003031	-0.002143	0	0.001228	0.010464	0.008041	-0.009414	-0.005555	0.063951	0.17156	0.24748	0.26931	0.26195	0.2561	0.26108	0.27335	0.28363	0.28062	0.26724	0.25035	0.23226	0.2211	0.21721	0.21253	0.20476	0.19904	0.1921	0.18178	0.1747	0.1684	0.16567	0.16049	0.15175	0.14363	0.14048	0.13501	0.13073	0.12704	0.12445	0.12068	0.11749	0.1138	0.10871	0.10489	0.10335	0.10064	0.098312	0.094082
2.5735	-0.005312	-0.003037	-0.002433	0	0.000809	0.010411	0.0076532	-0.009504	-0.005633	0.063809	0.17085	0.24591	0.26729	0.26004	0.2548	0.26006	0.27291	0.28312	0.28008	0.26639	0.25003	0.23174	0.22081	0.21712	0.21204	0.20434	0.19912	0.19188	0.18192	0.17445	0.16819	0.16562	0.15992	0.1514	0.14343	0.14051	0.13464	0.13066	0.12714	0.12444	0.12039	0.11736	0.11361	0.10842	0.10465	0.10313	0.10042	0.098404	0.093805
2.5708	-0.00557	-0.003102	-0.002721	0	0.00049	0.010368	0.0072898	-0.009606	-0.005736	0.063671	0.17012	0.24442	0.26532	0.25817	0.25349	0.25912	0.27249	0.28264	0.27953	0.26563	0.24975	0.23129	0.22059	0.21707	0.2116	0.204	0.19919	0.19172	0.18205	0.17419	0.16802	0.16562	0.15942	0.15113	0.14328	0.14048	0.13433	0.1306	0.12724	0.12442	0.12017	0.11728	0.11338	0.10813	0.10444	0.10289	0.10023	0.098446	0.093526
2.568	-0.005816	-0.00322	-0.002986	0	0.000305	0.010337	0.0069523	-0.0097	-0.005813	0.063556	0.16939	0.24297	0.26339	0.25636	0.25217	0.25825	0.27208	0.2822	0.27895	0.26499	0.24949	0.23089	0.22045	0.21704	0.21119	0.20376	0.19925	0.19159	0.18216	0.17394	0.16791	0.16565	0.15901	0.15092	0.14316	0.14039	0.13409	0.13057	0.12734	0.1244	0.12003	0.11727	0.1131	0.10785	0.10426	0.10265	0.1001	0.098431	0.093253
2.5653	-0.006027	-0.003386	-0.003215	0	0.000275	0.010321	0.0066316	-0.009797	-0.005824	0.063486	0.16865	0.24152	0.26148	0.2546	0.25085	0.25744	0.27169	0.28179	0.27835	0.26447	0.24923	0.23054	0.2204	0.21702	0.2108	0.2036	0.19928	0.19149	0.18226	0.1737	0.16786	0.16567	0.15869	0.15075	0.14305	0.14021	0.13393	0.13057	0.12742	0.12435	0.11996	0.11732	0.1128	0.10757	0.10414	0.10244	0.10004	0.098351	0.092991
2.5626	-0.006194	-0.003606	-0.003399	0	0.000387	0.010309	0.006314	-0.00991	-0.005762	0.063464	0.1679	0.24009	0.2596	0.25288	0.24954	0.2567	0.27129	0.28145	0.27773	0.26407	0.24898	0.23025	0.22043	0.21698	0.21041	0.20351	0.19929	0.1914	0.18231	0.17349	0.16789	0.16565	0.15847	0.15059	0.14297	0.13995	0.13385	0.13063	0.1275	0.12427	0.11995	0.11746	0.11248	0.10729	0.10404	0.10227	0.10005	0.09819	0.092735
2.5598	-0.006332	-0.003882	-0.003545	0	0.0006058	0.010277	0.0059949	-0.010059	-0.005657	0.063478	0.16713	0.23862	0.25774	0.25121	0.24822	0.25599	0.27089	0.28114	0.27704	0.26379	0.24868	0.22998	0.22053	0.21692	0.21001	0.20347	0.19924	0.19132	0.18233	0.17328	0.16798	0.16558	0.15832	0.15043	0.14287	0.13958	0.13383	0.13073	0.12756	0.12414	0.11999	0.11763	0.11216	0.10702	0.10395	0.10211	0.1001	0.097934	0.092478
2.5571	-0.006437	-0.004187	-0.00365	0	0.0008872	0.010223	0.005683	-0.010238	-0.00552	0.063522	0.16639	0.23716	0.25591	0.24956	0.2469	0.25532	0.27049	0.28088	0.27632	0.26361	0.24834	0.22973	0.2207	0.21684	0.20959	0.20347	0.19916	0.19121	0.18232	0.1731	0.16813	0.16544	0.15822	0.15023	0.14276	0.13914	0.13386	0.13087	0.1276	0.12395	0.12005	0.11782	0.11185	0.10674	0.10387	0.10199	0.1002	0.097594	0.092234
2.5544	-0.006509	-0.004509	-0.00373	0	0.0011728	0.010135	0.0053822	-0.010452	-0.005374	0.063577	0.16567	0.2357	0.25408	0.24792	0.24555	0.25467	0.27007	0.28066	0.27555	0.2635	0.24794	0.22946	0.2209	0.21669	0.20914	0.20348	0.19903	0.19105	0.18224	0.17291	0.16831	0.16519	0.15812	0.14999	0.14261	0.13859	0.1339	0.13102	0.1276	0.1237	0.12011	0.118	0.11155	0.10648	0.10377	0.10187	0.10034	0.097181	0.092011
2.5517	-0.0065396	-0.0048346	-0.0038006	0	0.0014137	0.010008	0.005091	-0.010709	-0.0052406	0.063622	0.16501	0.23429	0.2523	0.24631	0.24422	0.25405	0.26967	0.28049	0.27477	0.26346	0.24752	0.22919	0.22111	0.21649	0.20868	0.20351	0.1989	0.19087	0.18213	0.17273	0.16851	0.16487	0.15802	0.14971	0.14245	0.13799	0.13395	0.1312	0.12759	0.12342	0.12016	0.11817	0.11127	0.10623	0.10366	0.10176	0.1005	0.096707	0.09182
2.549	-0.0065298	-0.0051608	-0.0038768	0	0.0015674	0.0098348	0.0048136	-0.011006	-0.0051398	0.063646	0.1644	0.23294	0.25057	0.24474	0.24288	0.25348	0.26928	0.28034	0.274	0.26345	0.24707	0.22891	0.22131	0.21624	0.20823	0.20356	0.19877	0.19067	0.18196	0.17253	0.16872	0.1645	0.15792	0.14943	0.14229	0.13734	0.134	0.1314	0.12757	0.12313	0.12018	0.1183	0.11101	0.10603	0.10352	0.10164	0.10066	0.096192	0.091672
2.5463	-0.0064933	-0.0054793	-0.0039643	0	0.0015975	0.0096045	0.0045549	-0.011314	-0.0050653	0.063634	0.16383	0.23165	0.2489	0.24321	0.24156	0.25294	0.26888	0.28019	0.27327	0.26343	0.2466	0.22863	0.22146	0.21595	0.2078	0.20362	0.19865	0.19044	0.18173	0.17232	0.16888	0.16407	0.15779	0.14913	0.14211	0.13666	0.13401	0.13157	0.12752	0.12284	0.12018	0.11838	0.11078	0.10587	0.10335	0.1015	0.10081	0.095657	0.091576
2.5436	-0.0064347	-0.0057717	-0.0040567	0	0.0015044	0.0093228	0.0043233	-0.011607	-0.0049837	0.063591	0.16329	0.23043	0.24731	0.24174	0.24027	0.25244	0.26852	0.28002	0.27262	0.26339	0.24613	0.22837	0.22158	0.21563	0.20742	0.2037	0.19857	0.1902	0.18146	0.17211	0.16899	0.16364	0.15766	0.14886	0.14194	0.13602	0.13399	0.1317	0.12747	0.12258	0.12016	0.11841	0.11057	0.10576	0.10316	0.10136	0.10095	0.095145	0.091543
2.5409	-0.006341	-0.006008	-0.004142	0	0.0013103	0.0090105	0.0041202	-0.01184	-0.004833	0.063532	0.16276	0.22928	0.24581	0.24034	0.23906	0.252	0.26818	0.27983	0.27208	0.26331	0.24568	0.22815	0.22166	0.21529	0.20711	0.20379	0.19854	0.18996	0.18117	0.17192	0.16904	0.16323	0.15754	0.14865	0.14179	0.13543	0.13396	0.13181	0.12742	0.12236	0.12015	0.11838	0.1104	0.10572	0.10299	0.10126	0.10106	0.094697	0.09159
2.5382	-0.0062206	-0.0061876	-0.0042206	0	0.0010466	0.0086782	0.003932	-0.012008	-0.0045876	0.063469	0.16222	0.22819	0.24441	0.23904	0.23795	0.25161	0.2679	0.27958	0.27167	0.26319	0.24529	0.228	0.22169	0.21495	0.20691	0.20389	0.19855	0.18975	0.18087	0.17177	0.16902	0.16288	0.15744	0.14852	0.14165	0.13494	0.13392	0.1319	0.12737	0.12221	0.12016	0.1183	0.11025	0.10574	0.10283	0.1012	0.10116	0.094331	0.091696
2.5355	-0.0060951	-0.0063021	-0.0042811	0	0.0007495	0.0083412	0.0037356	-0.012105	-0.0042351	0.063409	0.16164	0.22712	0.24311	0.23784	0.23695	0.25125	0.26764	0.27928	0.27139	0.26303	0.24495	0.22792	0.22168	0.21464	0.20683	0.20401	0.19858	0.18958	0.18056	0.17165	0.16891	0.16261	0.15738	0.14849	0.14154	0.13459	0.13388	0.13196	0.12734	0.12211	0.1202	0.11817	0.11013	0.10581	0.10271	0.10121	0.10122	0.094053	0.091845
2.5329	-0.0060034	-0.0063524	-0.0043194	0	0.0004444	0.0080163	0.0035181	-0.012134	-0.0037754	0.063354	0.161	0.22607	0.24189	0.2367	0.23606	0.2509	0.2674	0.27891	0.27123	0.26283	0.24465	0.22791	0.22164	0.21433	0.20684	0.20412	0.19863	0.18942	0.18026	0.17156	0.1687	0.1624	0.15736	0.14852	0.14141	0.13435	0.13383	0.13199	0.12729	0.12204	0.12027	0.11798	0.11002	0.10588	0.10262	0.10129	0.10123	0.09386	0.092008
2.5302	-0.0059691	-0.0063281	-0.0043261	0	0.0001557	0.0077162	0.0032748	-0.012107	-0.0032301	0.063298	0.16028	0.22502	0.24075	0.2356	0.23528	0.25055	0.26719	0.27847	0.27118	0.26261	0.24438	0.22797	0.22159	0.21406	0.20697	0.20422	0.19866	0.18929	0.17997	0.17152	0.1684	0.16223	0.15737	0.14862	0.14125	0.13426	0.1338	0.13202	0.12722	0.12199	0.12038	0.11774	0.10992	0.10591	0.10255	0.10146	0.10118	0.093749	0.092165
2.5276	-0.0060001	-0.0062221	-0.0043061	0	-9.19e-05	0.0074552	0.0030032	-0.012049	-0.0026411	0.06324	0.15954	0.22399	0.2397	0.23451	0.23459	0.25019	0.26701	0.27799	0.2712	0.2624	0.24416	0.22808	0.22154	0.21382	0.20718	0.2043	0.19867	0.18919	0.17971	0.17152	0.16805	0.16212	0.15742	0.14877	0.14107	0.13431	0.13378	0.13204	0.12711	0.12195	0.12053	0.11745	0.10983	0.1059	0.10251	0.10171	0.10107	0.093713	0.092298
2.5249	-0.0061082	-0.0060522	-0.0042862	0	-0.0002983	0.0072316	0.0026992	-0.011988	-0.0020712	0.063162	0.15878	0.22301	0.23872	0.23341	0.23396	0.24982	0.26682	0.27748	0.27126	0.26219	0.24397	0.22822	0.22149	0.2136	0.20745	0.20433	0.19864	0.18911	0.17947	0.17155	0.16765	0.16203	0.15748	0.14892	0.14085	0.13447	0.13379	0.13208	0.12696	0.12189	0.12069	0.11713	0.10975	0.10583	0.10249	0.10202	0.1009	0.093723	0.092389
2.5223	-0.0063071	-0.0058481	-0.0042921	0	-0.0004767	0.0070313	0.0023588	-0.011965	-0.0015891	0.063043	0.15802	0.22206	0.2378	0.23226	0.23334	0.24943	0.26662	0.27693	0.27132	0.262	0.24377	0.22836	0.22144	0.21339	0.20775	0.20431	0.19855	0.18904	0.17926	0.17157	0.16719	0.16193	0.15751	0.14906	0.14056	0.13472	0.13382	0.13211	0.12674	0.12182	0.12085	0.11677	0.10967	0.10566	0.10247	0.10237	0.10066	0.093748	0.092423
2.5196	-0.0065803	-0.0056283	-0.0043213	0	-0.0006382	0.006844	0.0019968	-0.011981	-0.0012279	0.062872	0.15728	0.22117	0.23693	0.23106	0.23271	0.24903	0.26638	0.27637	0.27136	0.26182	0.24357	0.22849	0.22142	0.21319	0.20805	0.20424	0.19842	0.18899	0.17907	0.17159	0.16669	0.16182	0.15752	0.14914	0.14022	0.13504	0.13389	0.13216	0.12647	0.12171	0.12101	0.11641	0.10961	0.1054	0.10243	0.10273	0.10037	0.093777	0.092415
2.517	-0.0068875	-0.0053985	-0.0043685	0	-0.0007776	0.0066692	0.001654	-0.01202	-0.0009816	0.062666	0.1566	0.22036	0.23611	0.22983	0.23209	0.24864	0.26613	0.27582	0.27139	0.26166	0.24337	0.22863	0.22143	0.21303	0.20836	0.20413	0.19827	0.18897	0.17893	0.17161	0.16621	0.16171	0.1575	0.14917	0.13986	0.13541	0.13402	0.13224	0.12616	0.1216	0.12117	0.11609	0.10958	0.1051	0.10241	0.1031	0.10008	0.09383	0.092391
2.5143	-0.0071711	-0.0051681	-0.0044211	0	-0.0008865	0.0065022	0.0013601	-0.012062	-0.0008244	0.062464	0.15601	0.21965	0.23536	0.2286	0.23148	0.24832	0.26588	0.27534	0.27142	0.26153	0.24321	0.22881	0.22149	0.21294	0.20868	0.20401	0.19816	0.18901	0.17884	0.17164	0.16578	0.16164	0.15748	0.14915	0.13954	0.13586	0.13424	0.13236	0.12587	0.12152	0.12135	0.11583	0.10961	0.10479	0.10243	0.10347	0.099797	0.093924	0.092389
2.5118	-0.0073842	-0.0049512	-0.0044672	0	-0.0009513	0.0063438	0.001137	-0.012085	-0.0007222	0.0623	0.15554	0.21903	0.23466	0.22742	0.2309	0.24805	0.26563	0.27491	0.27145	0.26144	0.24311	0.22903	0.2216	0.21295	0.20901	0.2039	0.19809	0.18911	0.17883	0.17168	0.16543	0.16161	0.15748	0.1491	0.13929	0.13637	0.13457	0.13254	0.12564	0.1215	0.12154	0.11568	0.10971	0.10453	0.10252	0.10384	0.099577	0.094077	0.09244
2.5091	-0.0074919	-0.0047619	-0.0044829	0	-0.0009651	0.0062007	0.0010009	-0.012067	-0.0006312	0.062201	0.15516	0.2185	0.23399	0.22633	0.23038	0.24787	0.26538	0.27458	0.27151	0.26138	0.2431	0.22932	0.22176	0.21307	0.20936	0.20383	0.19811	0.18929	0.1789	0.17174	0.16517	0.16166	0.1575	0.14904	0.13916	0.13695	0.13501	0.13278	0.1255	0.12156	0.12175	0.11565	0.1099	0.10436	0.1027	0.10422	0.099445	0.094306	0.092572
2.5065	-0.0074652	-0.0046012	-0.0044272	0	-0.0009187	0.0060864	0.0009607	-0.011987	-0.0005077	0.062202	0.15488	0.218	0.23334	0.22535	0.22994	0.24778	0.26514	0.27432	0.27161	0.26135	0.24318	0.22968	0.22197	0.21333	0.20973	0.20382	0.19821	0.18953	0.17905	0.17183	0.16502	0.16179	0.15758	0.14899	0.13919	0.13759	0.13555	0.13308	0.12548	0.12171	0.12198	0.11575	0.11015	0.10429	0.103	0.10461	0.099422	0.094634	0.09281
2.5039	-0.0072841	-0.0044611	-0.0042681	0	-0.0008072	0.00601	0.0010243	-0.01183	-0.0003132	0.062329	0.15469	0.21756	0.2327	0.22453	0.22962	0.24778	0.26495	0.27418	0.27177	0.26138	0.2434	0.23015	0.22223	0.21376	0.21014	0.20388	0.19843	0.18985	0.17931	0.17196	0.16502	0.16203	0.15774	0.14897	0.1394	0.13828	0.13618	0.13345	0.12561	0.12197	0.12226	0.11599	0.11047	0.10435	0.10343	0.10502	0.099502	0.095076	0.093165
2.5013	-0.006951	-0.004329	-0.004	0	-0.000638	0.0059864	0.001192	-0.011603	-3.57e-05	0.062604	0.1546	0.21714	0.23205	0.22384	0.2294	0.24787	0.2648	0.27415	0.27199	0.26148	0.24377	0.23069	0.22254	0.21434	0.21059	0.20404	0.19876	0.19022	0.17966	0.17215	0.16516	0.16238	0.15798	0.14899	0.13979	0.139	0.13687	0.13386	0.12589	0.12235	0.12257	0.11634	0.11084	0.10457	0.10398	0.10545	0.099682	0.095639	0.093636
2.4987	-0.0065056	-0.0042156	-0.0036366	0	-0.0004458	0.0060079	0.001433	-0.01134	0.0002944	0.063006	0.15458	0.21672	0.23137	0.22326	0.22925	0.248	0.26467	0.27422	0.27225	0.26164	0.24427	0.23127	0.22285	0.21504	0.21104	0.20427	0.19916	0.19061	0.18008	0.17237	0.16542	0.1628	0.15828	0.14906	0.14033	0.13974	0.13757	0.13428	0.12629	0.12283	0.12287	0.11676	0.11123	0.1049	0.10463	0.10586	0.099929	0.096289	0.094192
2.4961	-0.0059935	-0.0041205	-0.0032025	0	-0.0002585	0.0060684	0.0017245	-0.011078	0.0006251	0.063487	0.15461	0.21631	0.23065	0.22276	0.22916	0.24818	0.26456	0.27437	0.27257	0.26186	0.24488	0.23186	0.22316	0.21582	0.21147	0.20458	0.19961	0.19099	0.18056	0.17262	0.16577	0.16326	0.15862	0.14917	0.141	0.14046	0.13824	0.13469	0.12677	0.12338	0.12316	0.11721	0.11161	0.10531	0.10533	0.10625	0.10021	0.096999	0.094799
2.4935	-0.0054679	-0.0040469	-0.0027259	0	-0.0001123	0.0061489	0.0020387	-0.010856	0.000913	0.063985	0.15465	0.21587	0.22986	0.22226	0.22907	0.24836	0.26446	0.27459	0.27288	0.26213	0.24556	0.2324	0.22343	0.21663	0.21186	0.20493	0.20007	0.19132	0.18105	0.17287	0.16619	0.16373	0.15896	0.14928	0.14174	0.14113	0.13882	0.13503	0.12729	0.12396	0.12341	0.11763	0.11194	0.10575	0.10602	0.10659	0.10047	0.097724	0.095411
2.4909	-0.00498	-0.003996	-0.002247	0	-3.79e-05	0.0062165	0.0023508	-0.010699	0.0011213	0.064454	0.1547	0.21543	0.22902	0.22172	0.22893	0.24854	0.26436	0.27487	0.27319	0.26245	0.24627	0.23288	0.22363	0.21741	0.21218	0.20532	0.20051	0.1916	0.18154	0.17312	0.16665	0.16419	0.15927	0.14939	0.14248	0.14172	0.1393	0.1353	0.12781	0.12455	0.12362	0.11799	0.11222	0.1062	0.10664	0.10684	0.10068	0.098423	0.095983
2.4884	-0.004571	-0.003965	-0.001807	0	-4.9e-05	0.0062449	0.0026499	-0.010619	0.001233	0.064854	0.15473	0.21499	0.22814	0.2211	0.2287	0.24867	0.26426	0.27519	0.27347	0.2628	0.24698	0.23327	0.22378	0.21814	0.21244	0.20572	0.20091	0.1918	0.18201	0.17335	0.16712	0.16461	0.15954	0.14947	0.14318	0.14224	0.13967	0.13547	0.12828	0.1251	0.12377	0.11828	0.11245	0.10662	0.10715	0.10699	0.10081	0.099063	0.096475
2.4858	-0.004275	-0.003951	-0.00144	0	-0.000138	0.0062337	0.0029341	-0.010608	0.0012521	0.06516	0.15471	0.21455	0.22724	0.2204	0.22836	0.24875	0.26414	0.27552	0.2737	0.26317	0.24767	0.23355	0.22384	0.21878	0.21263	0.20615	0.20124	0.19194	0.18242	0.17358	0.1676	0.16497	0.15974	0.14953	0.14383	0.14269	0.13993	0.13556	0.12871	0.12562	0.12386	0.11846	0.11261	0.10702	0.10753	0.10701	0.10088	0.099615	0.096858
2.4832	-0.004117	-0.00396	-0.001165	0	-0.000293	0.0061608	0.0031805	-0.010656	0.0011937	0.065336	0.1546	0.21409	0.22631	0.21958	0.22788	0.24873	0.26401	0.27582	0.27386	0.26353	0.24829	0.23372	0.22382	0.21928	0.21274	0.20654	0.20149	0.192	0.18278	0.17375	0.16804	0.16527	0.15985	0.14953	0.14437	0.14305	0.14006	0.13554	0.12905	0.12602	0.12387	0.11853	0.1127	0.10737	0.10776	0.10692	0.10089	0.10005	0.097107
2.4806	-0.004086	-0.003971	-0.00098	0	-0.00047	0.0060315	0.0033931	-0.01073	0.001106	0.065385	0.1544	0.21363	0.22539	0.21869	0.22731	0.24865	0.26389	0.27609	0.27395	0.26388	0.24885	0.23383	0.22374	0.21968	0.21282	0.20694	0.20167	0.19205	0.18309	0.17389	0.16846	0.16554	0.1599	0.14951	0.14483	0.14334	0.14012	0.13548	0.12933	0.12634	0.12383	0.11853	0.11275	0.10768	0.10785	0.10672	0.10088	0.10037	0.097234
2.4781	-0.004169	-0.00397	-0.000875	0	-0.000646	0.0058487	0.0035637	-0.010789	0.0010542	0.065332	0.15412	0.21315	0.22449	0.21775	0.22665	0.24847	0.2638	0.27631	0.27396	0.26421	0.24936	0.2339	0.22365	0.21998	0.2129	0.20732	0.2018	0.19212	0.18336	0.17402	0.16887	0.1658	0.15991	0.14948	0.1452	0.14358	0.14012	0.13541	0.12957	0.12655	0.12375	0.11849	0.11277	0.10798	0.10783	0.10645	0.10088	0.10058	0.097255
2.4755	-0.004337	-0.003935	-0.000831	0	-0.000792	0.0056338	0.0036968	-0.010796	0.0010828	0.065224	0.15375	0.21266	0.22362	0.2168	0.22596	0.24821	0.26375	0.27645	0.27391	0.26453	0.24982	0.23396	0.22359	0.22023	0.21301	0.20771	0.2019	0.19224	0.1836	0.17416	0.16926	0.16608	0.1599	0.14945	0.14552	0.14379	0.1401	0.13535	0.12978	0.12666	0.12365	0.11844	0.11279	0.10828	0.10775	0.10613	0.10095	0.10071	0.097202
2.473	-0.004554	-0.003849	-0.000826	0	-0.000882	0.0054254	0.0037982	-0.010728	0.0012219	0.065097	0.15333	0.21216	0.22279	0.2159	0.22529	0.24789	0.26377	0.27652	0.27382	0.26485	0.25026	0.23406	0.22361	0.22045	0.21318	0.20811	0.20199	0.19244	0.18383	0.17433	0.16968	0.1664	0.1599	0.14949	0.14583	0.14399	0.1401	0.13535	0.13	0.1267	0.12354	0.11843	0.11285	0.10862	0.10767	0.10583	0.10112	0.10078	0.097116
2.4705	-0.00479	-0.003712	-0.000853	0	-0.000917	0.005242	0.0038561	-0.010589	0.0014662	0.064966	0.15287	0.21162	0.22197	0.21503	0.22467	0.24752	0.26384	0.27648	0.2737	0.26515	0.25064	0.23418	0.22373	0.22065	0.21342	0.20853	0.20207	0.19273	0.18402	0.17451	0.17011	0.16676	0.15992	0.14958	0.14612	0.14417	0.14011	0.13539	0.13024	0.12667	0.12343	0.11844	0.11293	0.10899	0.1076	0.10558	0.10142	0.1008	0.09703
2.468	-0.00502	-0.003522	-0.000909	0	-0.000915	0.0050724	0.0038505	-0.010411	0.0017836	0.064838	0.15241	0.21104	0.22115	0.21421	0.22416	0.24712	0.26394	0.27636	0.27356	0.26544	0.25098	0.23432	0.22398	0.22085	0.21375	0.20895	0.20217	0.19311	0.18417	0.17471	0.17054	0.16717	0.15997	0.14976	0.14643	0.14434	0.14014	0.13551	0.13049	0.12659	0.12334	0.11849	0.11303	0.10938	0.10756	0.1054	0.10182	0.10081	0.096969
2.4654	-0.005218	-0.003283	-0.000995	0	-0.000897	0.0049346	0.0037974	-0.010212	0.0021359	0.064728	0.15199	0.21043	0.22034	0.21344	0.22378	0.2467	0.26406	0.27619	0.27343	0.26574	0.25126	0.23448	0.22437	0.22106	0.21415	0.20939	0.20231	0.1936	0.18428	0.17493	0.17098	0.16762	0.16006	0.15003	0.14677	0.14451	0.14022	0.13568	0.13078	0.12649	0.12327	0.11859	0.11318	0.10982	0.10757	0.10531	0.10232	0.10081	0.096955
2.4629	-0.005377	-0.003023	-0.001131	0	-0.000898	0.0048266	0.0036989	-0.010029	0.0024656	0.064632	0.15162	0.20979	0.2195	0.21268	0.22353	0.2463	0.26417	0.27597	0.27333	0.26605	0.25147	0.23462	0.2249	0.22128	0.21461	0.20981	0.20248	0.19414	0.18433	0.17517	0.1714	0.16808	0.16019	0.15039	0.14715	0.14468	0.14033	0.13589	0.13109	0.12638	0.12322	0.11873	0.11335	0.11029	0.10762	0.10531	0.10287	0.10084	0.09698
2.4604	-0.005494	-0.002772	-0.001339	0	-0.000932	0.0047553	0.0035731	-0.009903	0.0027121	0.064542	0.15133	0.20912	0.21863	0.21195	0.2234	0.24593	0.26427	0.27573	0.27329	0.26637	0.25159	0.23473	0.22553	0.22151	0.2151	0.21022	0.20268	0.19472	0.18432	0.1754	0.17179	0.16853	0.16035	0.15083	0.14756	0.14485	0.14047	0.1361	0.13142	0.12629	0.1232	0.11888	0.11355	0.11078	0.10768	0.10539	0.10344	0.10089	0.097036
2.4579	-0.0055645	-0.0025565	-0.0016305	0	-0.0010045	0.0047182	0.0034348	-0.0098655	0.0028464	0.064442	0.1511	0.2084	0.21772	0.21119	0.22337	0.24559	0.26431	0.27548	0.27329	0.2667	0.2516	0.23479	0.22622	0.22172	0.21557	0.21058	0.20291	0.1953	0.18423	0.17559	0.17212	0.16893	0.1605	0.1513	0.14799	0.145	0.14062	0.13629	0.13174	0.12622	0.12319	0.11902	0.11373	0.11126	0.10775	0.10552	0.10398	0.10097	0.097113
2.4553	-0.0055948	-0.0023968	-0.0020098	0	-0.0011148	0.0047011	0.0032983	-0.0099288	0.0028611	0.064331	0.15094	0.20766	0.21681	0.21046	0.22344	0.24531	0.26432	0.27528	0.27338	0.26704	0.25155	0.2348	0.22694	0.22194	0.21604	0.2109	0.20317	0.19589	0.18411	0.17577	0.1724	0.16928	0.16068	0.15183	0.14846	0.14518	0.1408	0.13646	0.13206	0.1262	0.12323	0.11916	0.11392	0.11176	0.10781	0.10568	0.10449	0.10108	0.097192
2.4528	-0.0055859	-0.0022929	-0.0024579	0	-0.0012419	0.0047061	0.0031935	-0.010073	0.0027866	0.064225	0.15084	0.20693	0.21592	0.20976	0.22357	0.2451	0.26432	0.27515	0.27353	0.26742	0.25146	0.23479	0.22767	0.22218	0.2165	0.21117	0.20347	0.19647	0.18399	0.17594	0.17264	0.16958	0.16087	0.15239	0.14896	0.14537	0.14102	0.13663	0.13238	0.12626	0.12333	0.11932	0.11411	0.11225	0.10784	0.10586	0.10495	0.10124	0.097271
2.4503	-0.0055329	-0.0022439	-0.0029349	0	-0.0013549	0.0047604	0.0031562	-0.010247	0.0026788	0.064154	0.15078	0.20622	0.21511	0.20915	0.22375	0.245	0.26435	0.27511	0.27376	0.26783	0.2514	0.23482	0.2284	0.22247	0.21696	0.2114	0.20381	0.19704	0.18392	0.17615	0.17287	0.16983	0.1611	0.15301	0.14952	0.14561	0.14129	0.1368	0.13272	0.12642	0.12352	0.11952	0.11435	0.11276	0.10788	0.10606	0.10536	0.10145	0.097362
2.4478	-0.0054351	-0.0022411	-0.0033971	0	-0.0014211	0.0048647	0.0031905	-0.010417	0.002596	0.064147	0.15073	0.20553	0.21437	0.20867	0.22395	0.24498	0.26443	0.27517	0.27407	0.26826	0.25138	0.23491	0.2291	0.22281	0.21743	0.2116	0.20418	0.19759	0.18393	0.17639	0.17311	0.17004	0.16134	0.15365	0.1501	0.1459	0.14161	0.13699	0.13307	0.12667	0.12382	0.11976	0.11462	0.11327	0.10794	0.1063	0.10576	0.10171	0.097479
2.4454	-0.0052805	-0.0022595	-0.0037895	0	-0.0014055	0.0050339	0.0033067	-0.01053	0.0026071	0.064242	0.15069	0.20489	0.21375	0.20837	0.22417	0.24506	0.26459	0.27534	0.27447	0.26873	0.25145	0.23514	0.22979	0.22324	0.21793	0.21181	0.20459	0.19811	0.18404	0.1767	0.1734	0.17022	0.16162	0.15433	0.15072	0.14624	0.14199	0.13726	0.13345	0.12705	0.12423	0.12007	0.11498	0.11378	0.10806	0.1066	0.10617	0.10204	0.097653
2.4429	-0.005066	-0.002269	-0.004061	0	-0.001292	0.0052653	0.0034956	-0.010541	0.0027661	0.064466	0.15067	0.20433	0.21327	0.20828	0.22442	0.24524	0.26486	0.27563	0.27495	0.26924	0.25166	0.23554	0.23049	0.22379	0.2185	0.21206	0.20507	0.19864	0.1843	0.1771	0.17377	0.17041	0.16196	0.15507	0.15138	0.14666	0.14245	0.13764	0.13388	0.12756	0.12478	0.12048	0.11545	0.1143	0.10827	0.10699	0.10662	0.10243	0.097903
2.4404	-0.004794	-0.00225	-0.004176	0	-0.001077	0.0055622	0.0037496	-0.010413	0.0031	0.064836	0.15065	0.20384	0.21292	0.20839	0.22467	0.24552	0.26524	0.27604	0.27552	0.26978	0.25203	0.23615	0.2312	0.22446	0.21915	0.21237	0.20561	0.19916	0.18471	0.17761	0.17424	0.17061	0.16236	0.15588	0.15208	0.14715	0.14297	0.13814	0.13435	0.12818	0.12547	0.12099	0.11603	0.11483	0.10858	0.10752	0.10714	0.1029	0.098248
2.4379	-0.004468	-0.002189	-0.004112	0	-0.000769	0.005924	0.0040536	-0.010142	0.0036047	0.065344	0.15063	0.20345	0.21269	0.20871	0.22495	0.24591	0.26572	0.27653	0.27617	0.27038	0.25255	0.23697	0.23194	0.22525	0.21987	0.21275	0.20622	0.19967	0.18524	0.17822	0.17483	0.17084	0.16284	0.15674	0.15279	0.14769	0.14355	0.13876	0.13487	0.12892	0.12627	0.12158	0.11675	0.11536	0.10902	0.10819	0.10772	0.10344	0.098702
2.4355	-0.004092	-0.002087	-0.003873	0	-0.000388	0.0063458	0.0043849	-0.009747	0.0042377	0.065967	0.15064	0.20314	0.21255	0.20916	0.22522	0.24636	0.26629	0.27708	0.27693	0.27099	0.25317	0.23797	0.2327	0.22611	0.22064	0.21325	0.2069	0.20013	0.1859	0.17891	0.17551	0.17108	0.16336	0.15762	0.1535	0.14824	0.14414	0.13948	0.13542	0.12972	0.12712	0.12224	0.11758	0.11586	0.10958	0.109	0.10836	0.10403	0.099255
2.433	-0.003679	-0.001943	-0.003496	0	4.1e-05	0.0068061	0.0047186	-0.009274	0.0049439	0.066664	0.15068	0.20293	0.21249	0.20973	0.2255	0.24689	0.26691	0.27768	0.27777	0.27167	0.25389	0.23914	0.23347	0.22703	0.22144	0.21385	0.20764	0.20058	0.18663	0.17963	0.17625	0.17132	0.16394	0.15852	0.1542	0.1488	0.14475	0.14027	0.13597	0.13056	0.128	0.12292	0.1185	0.11634	0.11025	0.10994	0.10903	0.10466	0.099882
2.4306	-0.003245	-0.00176	-0.003018	0	0.000485	0.0072879	0.0050364	-0.008771	0.0056559	0.06738	0.15075	0.20282	0.21247	0.21031	0.22578	0.24747	0.26755	0.2783	0.27867	0.27239	0.25467	0.24042	0.23424	0.22798	0.22223	0.21453	0.20845	0.20102	0.18742	0.18037	0.17702	0.17156	0.16458	0.15942	0.15489	0.14934	0.14535	0.1411	0.13652	0.13139	0.12885	0.12359	0.11946	0.11678	0.11099	0.11097	0.1097	0.10531	0.10055
2.4281	-0.00281	-0.00155	-0.002492	0	0.000912	0.0077577	0.0053206	-0.008297	0.006304	0.068049	0.15086	0.2028	0.21246	0.21086	0.22603	0.24808	0.26817	0.2789	0.27959	0.27315	0.25549	0.24174	0.23498	0.2289	0.22296	0.21526	0.2093	0.20144	0.18823	0.1811	0.17778	0.17178	0.16526	0.16031	0.15554	0.14985	0.14589	0.14192	0.13704	0.13218	0.12962	0.12421	0.12043	0.11716	0.11178	0.11205	0.11034	0.10596	0.10122
2.4257	-0.002388	-0.001323	-0.001965	0	0.001296	0.0081896	0.0055649	-0.007898	0.0068332	0.068613	0.15095	0.20283	0.21246	0.21131	0.22625	0.2487	0.26879	0.27948	0.28054	0.27394	0.25628	0.24305	0.23567	0.22976	0.22364	0.21599	0.21015	0.20184	0.18902	0.18179	0.17851	0.17197	0.16594	0.16113	0.15616	0.15028	0.1464	0.14268	0.13749	0.1329	0.13027	0.12474	0.12135	0.11747	0.11256	0.11311	0.11092	0.10658	0.10186
2.4232	-0.001993	-0.001091	-0.001479	0	0.001613	0.0085472	0.0057574	-0.007616	0.0072012	0.06903	0.15106	0.20293	0.21248	0.21165	0.22642	0.24932	0.26935	0.28003	0.28147	0.27475	0.25707	0.2443	0.2363	0.23054	0.22422	0.21671	0.211	0.20224	0.1898	0.18243	0.17917	0.17213	0.16662	0.1619	0.15676	0.15067	0.14687	0.14339	0.13788	0.13352	0.13079	0.12516	0.12219	0.11769	0.1133	0.1141	0.11142	0.10714	0.10242
2.4208	-0.001639	-0.000867	-0.001064	0	0.001851	0.008806	0.0058953	-0.007456	0.0073955	0.069283	0.15113	0.20304	0.21249	0.21183	0.22654	0.24991	0.26986	0.28055	0.28234	0.27555	0.25782	0.24546	0.23684	0.23122	0.2247	0.21737	0.21181	0.20264	0.19054	0.18302	0.17973	0.17225	0.16729	0.16259	0.15733	0.15099	0.14728	0.14402	0.13819	0.13402	0.13115	0.12547	0.12291	0.11785	0.11397	0.11495	0.11184	0.10765	0.10287
2.4183	-0.001342	-0.000669	-0.00075	0	0.002001	0.0089339	0.0059681	-0.007417	0.0074331	0.069365	0.15115	0.20311	0.2125	0.21188	0.22659	0.25045	0.27029	0.28103	0.28313	0.27631	0.25852	0.24648	0.2373	0.23179	0.22509	0.21794	0.21256	0.20304	0.19121	0.18356	0.18018	0.17237	0.16793	0.16321	0.15786	0.15127	0.14766	0.14457	0.13845	0.1344	0.13136	0.12566	0.12349	0.11794	0.11455	0.11563	0.11217	0.10807	0.10321
2.4159	-0.001104	-0.000508	-0.000532	0	0.002069	0.0089229	0.0059793	-0.007472	0.0073432	0.069297	0.1511	0.20314	0.21251	0.21181	0.2266	0.25094	0.27067	0.28147	0.28382	0.277	0.25919	0.24737	0.23768	0.23227	0.2254	0.21842	0.21323	0.20344	0.19184	0.18409	0.18056	0.1725	0.16856	0.16376	0.15836	0.15152	0.14802	0.14504	0.13866	0.13469	0.13146	0.12577	0.12393	0.11798	0.11503	0.11612	0.11245	0.10841	0.10342
2.4135	-0.000926	-0.000399	-0.00041	0	0.002063	0.0087697	0.0059394	-0.007577	0.0071736	0.069109	0.15093	0.20306	0.21251	0.21163	0.22655	0.25135	0.27096	0.28186	0.28439	0.27757	0.2598	0.24812	0.238	0.23265	0.22564	0.21878	0.21377	0.20381	0.19238	0.18457	0.18084	0.17265	0.16913	0.16421	0.15879	0.15175	0.14834	0.14543	0.13882	0.13487	0.13145	0.1258	0.1242	0.11795	0.11539	0.11641	0.11267	0.10867	0.10351
2.4111	-0.000806	-0.000353	-0.000371	0	0.001999	0.0084972	0.005858	-0.007686	0.0069823	0.068851	0.15067	0.20288	0.21251	0.21142	0.22647	0.2517	0.27118	0.28223	0.28487	0.27803	0.26036	0.24874	0.23828	0.23297	0.22586	0.21909	0.21421	0.20415	0.19287	0.18505	0.18106	0.17286	0.16967	0.16461	0.15919	0.15198	0.14865	0.14575	0.13895	0.135	0.13138	0.12579	0.12433	0.1179	0.11568	0.11654	0.11288	0.10885	0.10351
2.4086	-0.000737	-0.00037	-0.000398	0	0.001887	0.0081394	0.0057473	-0.007759	0.0068248	0.068578	0.15033	0.20259	0.2125	0.21122	0.22639	0.25198	0.27134	0.28258	0.28527	0.27837	0.2609	0.24925	0.23856	0.23326	0.22607	0.21934	0.21456	0.20446	0.19329	0.18552	0.18123	0.17313	0.1702	0.16496	0.15953	0.15223	0.14897	0.14602	0.13907	0.13508	0.13127	0.12579	0.12435	0.11786	0.1159	0.11653	0.1131	0.10899	0.10343
2.4062	-0.000715	-0.000452	-0.000476	0	0.001747	0.0077368	0.0056218	-0.007764	0.0067517	0.068322	0.14991	0.2022	0.21248	0.21105	0.22634	0.2522	0.27145	0.28292	0.2856	0.27861	0.26142	0.24969	0.23887	0.23355	0.22628	0.21959	0.21483	0.20474	0.19366	0.18599	0.18137	0.1735	0.17074	0.16528	0.15983	0.15254	0.14928	0.14622	0.13918	0.13515	0.13116	0.12585	0.12429	0.11783	0.1161	0.11643	0.11334	0.10909	0.10333
2.4038	-0.00073	-0.000587	-0.000595	0	0.001599	0.0073314	0.0055001	-0.007691	0.0067933	0.068108	0.14946	0.20176	0.21247	0.21095	0.22635	0.25236	0.27155	0.28326	0.28589	0.27875	0.26191	0.25007	0.23924	0.23385	0.22651	0.21986	0.21504	0.20499	0.19399	0.18647	0.18151	0.17397	0.1713	0.16562	0.16009	0.15289	0.14961	0.14639	0.13931	0.13522	0.1311	0.12599	0.12418	0.11784	0.11633	0.11631	0.1136	0.10916	0.10324
2.4014	-0.000766	-0.000752	-0.000734	0	0.001452	0.0069645	0.0054083	-0.007531	0.0069556	0.067941	0.14902	0.20132	0.21248	0.21093	0.22644	0.25249	0.27166	0.28364	0.28617	0.27885	0.26242	0.25044	0.23969	0.23419	0.22677	0.2202	0.21524	0.20523	0.19431	0.18694	0.18164	0.17453	0.17189	0.16596	0.16033	0.1533	0.14998	0.14652	0.13946	0.13532	0.13111	0.12624	0.12409	0.11789	0.1166	0.11621	0.11388	0.10923	0.10319
2.399	-0.000822	-0.000938	-0.000887	0	0.001306	0.0066591	0.0053616	-0.007299	0.0072307	0.067807	0.14861	0.20092	0.21254	0.211	0.22662	0.2526	0.27181	0.28407	0.28647	0.27893	0.26294	0.25081	0.24025	0.23458	0.22707	0.22065	0.21544	0.20549	0.19464	0.1874	0.18177	0.17516	0.17252	0.16633	0.16057	0.15377	0.15038	0.14664	0.13961	0.13544	0.1312	0.12662	0.12402	0.118	0.11696	0.11618	0.11419	0.10929	0.10321
2.3966	-0.000907	-0.001135	-0.001046	0	0.001159	0.0064261	0.0053556	-0.007036	0.0075841	0.067688	0.14826	0.20057	0.21263	0.21113	0.22685	0.2527	0.27199	0.28453	0.28677	0.27904	0.26349	0.25117	0.24088	0.23504	0.2274	0.22118	0.21563	0.20577	0.19497	0.18786	0.18185	0.17583	0.17317	0.16672	0.16079	0.15428	0.15082	0.14675	0.13978	0.13559	0.13137	0.12712	0.12404	0.11818	0.11738	0.11621	0.11447	0.10935	0.10332
2.3943	-0.001016	-0.001329	-0.001207	0	0.001013	0.0062598	0.0053948	-0.006778	0.0079661	0.067556	0.148	0.20033	0.21276	0.21129	0.22715	0.2528	0.27226	0.28504	0.28709	0.27918	0.26405	0.25154	0.24158	0.23553	0.22773	0.2218	0.21586	0.20609	0.19531	0.18832	0.18191	0.17652	0.17384	0.16714	0.161	0.15479	0.1513	0.14686	0.13997	0.13574	0.13163	0.12774	0.12412	0.11841	0.11788	0.11633	0.11473	0.10941	0.10351
2.3919	-0.001156	-0.00152	-0.001365	0	0.000877	0.0061405	0.0054771	-0.00655	0.0083176	0.067376	0.14782	0.2002	0.21292	0.21141	0.22748	0.25292	0.27259	0.28558	0.28741	0.27936	0.26462	0.2519	0.24232	0.23603	0.22807	0.22247	0.21608	0.20646	0.19566	0.18876	0.18193	0.17718	0.1745	0.16757	0.16118	0.15529	0.15178	0.14698	0.14015	0.13591	0.13195	0.12842	0.12426	0.11868	0.11844	0.11651	0.11494	0.10945	0.1038
2.3895	-0.001327	-0.001713	-0.001524	0	0.00075	0.006046	0.0055992	-0.006385	0.0085796	0.067133	0.14773	0.20019	0.21311	0.21147	0.22782	0.25307	0.27299	0.28614	0.28775	0.27959	0.26519	0.25225	0.24307	0.23655	0.22842	0.22318	0.21631	0.20689	0.19603	0.18919	0.18188	0.1778	0.17513	0.16799	0.16135	0.15575	0.1523	0.14711	0.14032	0.13608	0.13232	0.12914	0.12446	0.11898	0.11903	0.11675	0.1151	0.10945	0.10415
2.3871	-0.00153	-0.001915	-0.001672	0	0.000632	0.0059443	0.0057449	-0.006288	0.0087219	0.066821	0.14771	0.20027	0.2133	0.21146	0.22816	0.25328	0.27343	0.28671	0.28808	0.27989	0.26579	0.25259	0.24381	0.23706	0.22877	0.2239	0.21653	0.20735	0.19643	0.18962	0.18179	0.17834	0.17571	0.1684	0.16149	0.15616	0.15282	0.14726	0.1405	0.13625	0.13271	0.12986	0.1247	0.11932	0.11961	0.11703	0.1152	0.10942	0.10455
2.3848	-0.001776	-0.002139	-0.001817	0	0.000528	0.0058044	0.0058859	-0.00627	0.0087243	0.066454	0.14772	0.20039	0.21345	0.21132	0.22845	0.25352	0.27387	0.28723	0.28838	0.28022	0.26638	0.2529	0.24449	0.23753	0.22911	0.22456	0.2167	0.20782	0.19684	0.19002	0.18162	0.17878	0.17623	0.16877	0.16158	0.15649	0.1533	0.14739	0.14065	0.13641	0.13309	0.13055	0.12491	0.11965	0.12013	0.11729	0.11523	0.10934	0.10497
2.3824	-0.00206	-0.002378	-0.001952	0	0.000444	0.00561	0.0060039	-0.006316	0.0085962	0.066065	0.14773	0.20052	0.21353	0.21109	0.2287	0.25381	0.27429	0.28769	0.28865	0.28056	0.26695	0.25319	0.24509	0.23794	0.22944	0.22515	0.21684	0.20829	0.19725	0.19039	0.18142	0.17913	0.1767	0.16912	0.16163	0.15676	0.15375	0.1475	0.14079	0.13656	0.13345	0.13115	0.12507	0.11996	0.12056	0.11755	0.1152	0.10923	0.1054
2.3801	-0.002369	-0.002623	-0.002071	0	0.000385	0.0053621	0.0060951	-0.006387	0.0083627	0.065679	0.14771	0.20065	0.21353	0.21079	0.22894	0.25415	0.27467	0.2881	0.28887	0.28092	0.26753	0.25348	0.24561	0.2383	0.22979	0.22567	0.21694	0.20875	0.19768	0.19073	0.18123	0.17942	0.17712	0.16942	0.16165	0.15697	0.15415	0.14761	0.14094	0.13671	0.13379	0.13165	0.12518	0.12027	0.1209	0.1178	0.11515	0.10907	0.10581
2.3777	-0.002702	-0.002873	-0.002173	0	0.000353	0.0050703	0.0061503	-0.00645	0.0080654	0.06533	0.14761	0.20074	0.21343	0.21045	0.22916	0.25452	0.275	0.28844	0.28904	0.28128	0.26811	0.25378	0.24604	0.2386	0.23016	0.22609	0.21701	0.20916	0.19812	0.19103	0.18108	0.17966	0.17748	0.16969	0.16165	0.15714	0.15449	0.14768	0.14107	0.13685	0.13409	0.13203	0.12521	0.12055	0.12114	0.11803	0.11506	0.10888	0.10619
2.3754	-0.00304	-0.003115	-0.002265	0	0.000334	0.0047508	0.0061605	-0.006484	0.0077603	0.065057	0.14745	0.20077	0.21325	0.21012	0.22938	0.25491	0.27528	0.28873	0.28916	0.28166	0.26871	0.25412	0.2464	0.23886	0.23057	0.22644	0.21708	0.20952	0.19858	0.19129	0.18101	0.17989	0.1778	0.16993	0.16166	0.15729	0.15478	0.14775	0.14121	0.13698	0.13436	0.13231	0.12517	0.12081	0.12129	0.11827	0.11499	0.1087	0.10651
2.373	-0.003377	-0.003332	-0.002343	0	0.00032	0.0044193	0.0061157	-0.006464	0.0075001	0.064881	0.14721	0.20073	0.21296	0.20982	0.22959	0.25529	0.27551	0.28898	0.28924	0.28205	0.26931	0.25451	0.24669	0.2391	0.231	0.22671	0.21714	0.20983	0.19905	0.19149	0.18106	0.18016	0.1781	0.17015	0.1617	0.15745	0.15501	0.1478	0.14137	0.13711	0.13462	0.13249	0.12507	0.12106	0.12137	0.11851	0.11494	0.10854	0.10677
2.3707	-0.003708	-0.003509	-0.002416	0	0.000297	0.0041071	0.006028	-0.006386	0.0073046	0.064815	0.14688	0.20062	0.21259	0.20958	0.22979	0.25562	0.27571	0.28921	0.28927	0.28243	0.2699	0.25493	0.24692	0.2393	0.23147	0.22691	0.21723	0.21008	0.19953	0.19163	0.18124	0.18048	0.17838	0.17036	0.16178	0.15763	0.15518	0.14784	0.14154	0.13723	0.13487	0.13259	0.12494	0.12129	0.12141	0.11877	0.11492	0.10842	0.10697
2.3683	-0.00402	-0.003637	-0.002487	0	0.000253	0.003841	0.0059155	-0.006256	0.0071841	0.064845	0.14651	0.20048	0.21214	0.20942	0.22998	0.2559	0.27592	0.28943	0.28929	0.28282	0.27048	0.25541	0.24714	0.23951	0.23198	0.22707	0.21736	0.21032	0.20002	0.19174	0.18158	0.18089	0.17865	0.17054	0.16192	0.15785	0.1553	0.14792	0.14176	0.13735	0.13515	0.13263	0.1248	0.12153	0.12145	0.11907	0.11494	0.10836	0.1071
2.366	-0.004292	-0.003712	-0.002557	0	0.000186	0.0036489	0.0058014	-0.006086	0.0071255	0.064947	0.14615	0.20034	0.21166	0.20932	0.23015	0.25612	0.27617	0.28968	0.2893	0.28324	0.27105	0.25596	0.24738	0.23974	0.23252	0.2272	0.21756	0.21053	0.20053	0.19181	0.18207	0.18141	0.17891	0.17071	0.16213	0.15812	0.1554	0.14803	0.14201	0.13747	0.13545	0.13265	0.12471	0.1218	0.12153	0.11939	0.11502	0.10836	0.10717
2.3637	-0.004518	-0.00374	-0.002636	0	8.7e-05	0.0035295	0.0057006	-0.00591	0.0071064	0.0651	0.14582	0.20021	0.21113	0.20925	0.23028	0.25624	0.27645	0.28995	0.28933	0.2837	0.2716	0.25655	0.24764	0.24	0.23307	0.2273	0.21781	0.21073	0.20103	0.19183	0.18266	0.182	0.17917	0.17085	0.1624	0.15844	0.15545	0.14817	0.14229	0.13757	0.13577	0.13267	0.12465	0.1221	0.12164	0.11972	0.11514	0.10843	0.1072
2.3614	-0.004688	-0.003724	-0.002734	0	-5e-05	0.0034661	0.0056205	-0.005771	0.0070862	0.065268	0.14557	0.20012	0.21057	0.20918	0.23035	0.25629	0.27677	0.29025	0.28937	0.28418	0.27211	0.25715	0.24794	0.24028	0.23361	0.22737	0.21812	0.21094	0.20153	0.19181	0.18333	0.18265	0.17943	0.17096	0.16271	0.15882	0.15546	0.14835	0.1426	0.13765	0.13612	0.1327	0.12464	0.12244	0.12178	0.12006	0.1153	0.10857	0.1072
2.3591	-0.004807	-0.003673	-0.002847	0	-0.000206	0.0034478	0.0055841	-0.005685	0.0070282	0.065413	0.14543	0.20011	0.21002	0.2091	0.23038	0.25629	0.27713	0.29058	0.28945	0.28471	0.2726	0.25777	0.24831	0.24059	0.23415	0.22743	0.21849	0.21118	0.20203	0.19176	0.18403	0.18334	0.1797	0.17105	0.16305	0.15927	0.15547	0.14858	0.14294	0.13773	0.1365	0.13276	0.1247	0.12285	0.12198	0.12038	0.11548	0.10876	0.1072
2.3567	-0.004888	-0.003604	-0.002977	0	-0.000373	0.0034557	0.0056037	-0.005673	0.0068933	0.065502	0.1454	0.20019	0.20948	0.20898	0.23036	0.25626	0.27751	0.29091	0.28957	0.28526	0.27304	0.25838	0.24873	0.24091	0.23464	0.22745	0.21891	0.21144	0.20251	0.19167	0.18472	0.18402	0.17997	0.17107	0.16337	0.15975	0.15548	0.14886	0.14328	0.13777	0.13687	0.13283	0.12479	0.12331	0.1222	0.12066	0.11564	0.10898	0.1072
2.3544	-0.004921	-0.003517	-0.003105	0	-0.000523	0.0034779	0.0056919	-0.005725	0.0066881	0.065525	0.14549	0.20037	0.20898	0.20883	0.23033	0.25624	0.2779	0.29126	0.28973	0.28588	0.27347	0.25898	0.24923	0.24126	0.23511	0.22746	0.21937	0.21175	0.20299	0.19155	0.18538	0.18467	0.18025	0.17107	0.16366	0.16027	0.1555	0.14917	0.14363	0.1378	0.13724	0.13293	0.12494	0.12385	0.12245	0.1209	0.1158	0.10923	0.10722
2.3521	-0.004912	-0.003423	-0.003222	0	-0.000633	0.0034933	0.005846	-0.005825	0.0064203	0.065487	0.14569	0.20064	0.20853	0.20866	0.23028	0.25626	0.27828	0.29162	0.28993	0.28656	0.2739	0.25957	0.24978	0.24162	0.23556	0.22746	0.21985	0.21208	0.20346	0.19141	0.18599	0.18527	0.18054	0.17103	0.16392	0.16082	0.15555	0.14954	0.14397	0.13781	0.13759	0.13304	0.12513	0.12445	0.1227	0.12107	0.11592	0.10949	0.1073
2.3498	-0.004881	-0.003336	-0.003323	0	-0.000693	0.0034803	0.0060549	-0.005952	0.0061167	0.065405	0.14596	0.20096	0.20818	0.20849	0.23025	0.25635	0.27865	0.29198	0.29019	0.28729	0.27434	0.26015	0.25038	0.242	0.23601	0.22748	0.22037	0.21248	0.20392	0.19129	0.18655	0.18582	0.18084	0.17099	0.16414	0.16139	0.15567	0.14996	0.14431	0.13784	0.13793	0.13314	0.12536	0.12509	0.12296	0.12119	0.11601	0.10976	0.10743
2.3475	-0.004851	-0.003265	-0.003399	0	-0.000686	0.0034376	0.0063014	-0.006076	0.005808	0.065293	0.14625	0.2013	0.20791	0.20833	0.23024	0.25654	0.27902	0.29234	0.29051	0.28808	0.2748	0.26071	0.251	0.2424	0.23644	0.22752	0.22088	0.21292	0.20437	0.19122	0.18709	0.1863	0.18116	0.17096	0.16435	0.16196	0.15585	0.15042	0.14465	0.13789	0.13825	0.13322	0.12562	0.12573	0.12319	0.12123	0.11603	0.11002	0.10762
2.3453	-0.004834	-0.003214	-0.003436	0	-0.000604	0.0033858	0.0065803	-0.006152	0.0055419	0.06518	0.14651	0.2016	0.20771	0.20823	0.23026	0.2568	0.27937	0.29267	0.29086	0.28889	0.27529	0.26125	0.25162	0.2428	0.23687	0.22759	0.2214	0.21339	0.20477	0.19119	0.1876	0.18674	0.18147	0.17097	0.16453	0.16248	0.15609	0.15093	0.14497	0.13799	0.13852	0.13326	0.12592	0.12635	0.12342	0.12121	0.11601	0.11026	0.10786
2.343	-0.00483	-0.003184	-0.003428	0	-0.000457	0.0033467	0.0068687	-0.006161	0.0053532	0.065095	0.14674	0.20183	0.20761	0.20818	0.23031	0.25714	0.27974	0.293	0.2913	0.28975	0.27582	0.2618	0.25223	0.24324	0.23733	0.22773	0.22192	0.21391	0.20513	0.19125	0.18813	0.18714	0.18179	0.17103	0.16474	0.16296	0.15641	0.15147	0.14528	0.13816	0.13876	0.13326	0.12627	0.12692	0.12364	0.12116	0.11597	0.1105	0.10814
2.3407	-0.004832	-0.003175	-0.003379	0	-0.000259	0.0033353	0.0071456	-0.006093	0.0052651	0.065065	0.14691	0.20193	0.20755	0.2082	0.23039	0.25755	0.28013	0.29333	0.29182	0.29064	0.27639	0.26235	0.2528	0.24372	0.23781	0.22795	0.22244	0.21445	0.20544	0.19144	0.1887	0.18753	0.18212	0.17118	0.16501	0.16338	0.1568	0.15205	0.1456	0.13843	0.13896	0.13323	0.12665	0.12741	0.12387	0.12109	0.11591	0.11074	0.10847
2.3384	-0.004861	-0.003205	-0.003304	0	-3.9e-05	0.0033591	0.007383	-0.005965	0.005269	0.065092	0.147	0.20186	0.20752	0.20827	0.23049	0.25798	0.28056	0.29364	0.29244	0.29152	0.277	0.26291	0.25332	0.24422	0.23831	0.22827	0.22298	0.21501	0.2057	0.19175	0.1893	0.18793	0.18246	0.17142	0.16535	0.16374	0.15724	0.15263	0.14592	0.1388	0.13912	0.13316	0.12705	0.1278	0.12411	0.12103	0.11585	0.11098	0.1088
2.3362	-0.004927	-0.003273	-0.003218	0	0.000174	0.0034316	0.0075686	-0.005797	0.0053514	0.065171	0.147	0.20158	0.20746	0.20837	0.23058	0.25842	0.28101	0.2939	0.29312	0.29235	0.27763	0.26346	0.25375	0.24472	0.23877	0.22865	0.22351	0.21559	0.20587	0.19219	0.18994	0.18833	0.18279	0.17174	0.16578	0.164	0.1577	0.15318	0.14623	0.13926	0.13923	0.13306	0.12744	0.12805	0.12434	0.12099	0.1158	0.1112	0.10913
2.3339	-0.005025	-0.003365	-0.003122	0	0.000369	0.0035753	0.0077065	-0.005611	0.0054947	0.06529	0.14693	0.20111	0.20735	0.20847	0.23067	0.25884	0.28149	0.29413	0.29387	0.29314	0.27829	0.26401	0.25411	0.24524	0.23919	0.22911	0.22406	0.21615	0.20597	0.19275	0.19062	0.18873	0.18312	0.17214	0.16628	0.1642	0.15817	0.15368	0.14655	0.13983	0.1393	0.13295	0.12784	0.1282	0.12459	0.12099	0.11578	0.11143	0.10944
2.3316	-0.005141	-0.003472	-0.003019	0	0.000532	0.0038051	0.0078098	-0.005436	0.0056702	0.065438	0.14684	0.20047	0.20719	0.20858	0.23075	0.25926	0.282	0.29434	0.29473	0.29389	0.27896	0.26458	0.25439	0.24576	0.23959	0.22963	0.22466	0.21671	0.20601	0.19342	0.19133	0.18918	0.18349	0.17262	0.16687	0.16436	0.15862	0.15414	0.14686	0.14049	0.13935	0.13287	0.12822	0.12829	0.12487	0.12109	0.11584	0.11168	0.10974
2.3294	-0.005271	-0.003585	-0.002912	0	0.000654	0.0041049	0.0078827	-0.005304	0.0058425	0.065605	0.14677	0.19972	0.20696	0.20865	0.23086	0.25966	0.28254	0.29453	0.29565	0.2946	0.27964	0.26513	0.25461	0.24626	0.23994	0.23021	0.22528	0.21726	0.20599	0.19417	0.19205	0.18966	0.18387	0.17316	0.16751	0.16449	0.15905	0.15452	0.14717	0.14122	0.13939	0.13285	0.12859	0.12834	0.12518	0.12126	0.11595	0.11196	0.11002
2.3271	-0.005414	-0.003695	-0.002796	0	0.000746	0.0044545	0.0079481	-0.005231	0.0059831	0.065779	0.14677	0.19891	0.20667	0.20866	0.23097	0.26006	0.28308	0.29473	0.29663	0.29526	0.28032	0.26567	0.25481	0.24676	0.24024	0.23083	0.22593	0.21779	0.20594	0.195	0.19278	0.19017	0.18427	0.17374	0.1682	0.16464	0.15945	0.15484	0.14749	0.142	0.13947	0.1329	0.12893	0.12838	0.12551	0.12149	0.11611	0.11227	0.11029
2.3249	-0.005568	-0.003785	-0.002656	0	0.000831	0.0048491	0.0080394	-0.005211	0.0060889	0.065958	0.14686	0.19813	0.20637	0.2086	0.23109	0.2605	0.28366	0.29495	0.29768	0.29592	0.28104	0.26623	0.25499	0.24725	0.2405	0.23148	0.22664	0.21834	0.2059	0.19587	0.19352	0.19073	0.18474	0.17437	0.16892	0.1648	0.15983	0.1551	0.14779	0.14284	0.13961	0.13305	0.12929	0.1285	0.12589	0.12183	0.11634	0.11265	0.11057
2.3226	-0.005705	-0.003831	-0.002478	0	0.000926	0.0052756	0.008185	-0.005229	0.0061629	0.066145	0.14707	0.19743	0.20609	0.20849	0.23125	0.26098	0.28427	0.29522	0.29879	0.29659	0.28178	0.26679	0.25521	0.24776	0.24077	0.23215	0.22736	0.21887	0.20588	0.19676	0.19426	0.19132	0.18525	0.175	0.16963	0.16502	0.16017	0.1553	0.14809	0.14373	0.13983	0.13333	0.12969	0.12868	0.1263	0.12221	0.11663	0.11308	0.11087
2.3204	-0.005798	-0.003828	-0.002246	0	0.00106	0.0057209	0.0084002	-0.005266	0.0062134	0.066347	0.14746	0.19689	0.20588	0.20833	0.23146	0.26153	0.28492	0.2956	0.29996	0.29731	0.28256	0.26738	0.25552	0.24833	0.24109	0.23287	0.22811	0.2194	0.20593	0.1977	0.19501	0.19199	0.18581	0.17568	0.17035	0.16532	0.16051	0.15549	0.1484	0.14465	0.14014	0.13377	0.13015	0.12899	0.12676	0.12267	0.11699	0.11359	0.11123
2.3182	-0.005831	-0.003782	-0.001965	0	0.001234	0.0061555	0.0086878	-0.005304	0.0062455	0.066566	0.14799	0.19654	0.20577	0.20813	0.2317	0.26214	0.28562	0.29607	0.30119	0.29809	0.28337	0.268	0.25594	0.24896	0.24146	0.23361	0.22889	0.21994	0.20607	0.19864	0.19577	0.1927	0.18641	0.17637	0.17107	0.16568	0.16082	0.15568	0.14869	0.1456	0.14054	0.13433	0.13067	0.12941	0.12726	0.12317	0.11739	0.11415	0.11164
2.3159	-0.005794	-0.003699	-0.001646	0	0.001454	0.0065448	0.0090361	-0.005317	0.0062767	0.066802	0.14865	0.19637	0.20576	0.2079	0.23195	0.2628	0.28633	0.29665	0.30244	0.29892	0.28421	0.26864	0.25649	0.24967	0.2419	0.23438	0.22965	0.22048	0.2063	0.19958	0.19652	0.19345	0.187	0.17708	0.17177	0.16608	0.16112	0.15587	0.14899	0.14655	0.14102	0.13498	0.13126	0.12988	0.12774	0.12367	0.1178	0.11475	0.11209
2.3137	-0.005678	-0.003581	-0.001299	0	0.001717	0.0068946	0.0094405	-0.005285	0.0063227	0.067048	0.14937	0.19638	0.20587	0.20768	0.23221	0.2635	0.28706	0.29733	0.30369	0.29979	0.28509	0.26933	0.25718	0.25046	0.24242	0.23516	0.23039	0.22101	0.20665	0.20051	0.19727	0.19421	0.18759	0.17778	0.17245	0.16649	0.16143	0.1561	0.14931	0.14748	0.14154	0.13571	0.13194	0.1304	0.12821	0.12416	0.11825	0.11537	0.11258
2.3115	-0.00548	-0.003442	-0.000954	0	0.0020036	0.0072034	0.0098699	-0.005198	0.0063984	0.067294	0.1501	0.19653	0.20609	0.20749	0.23249	0.26422	0.28781	0.29812	0.30492	0.30069	0.28601	0.27007	0.25801	0.25133	0.24302	0.23596	0.23111	0.22155	0.20712	0.20143	0.19802	0.19497	0.18814	0.17847	0.17311	0.16691	0.16175	0.15638	0.14965	0.14838	0.14207	0.13648	0.13268	0.13094	0.12865	0.12463	0.11873	0.11599	0.1131
2.3092	-0.005192	-0.003293	-0.000639	0	0.00229	0.0074682	0.010288	-0.005059	0.0065058	0.067531	0.1508	0.19678	0.20636	0.20736	0.23277	0.26493	0.28854	0.29898	0.3061	0.30161	0.28695	0.27085	0.25896	0.25226	0.24368	0.23675	0.23179	0.22208	0.2077	0.20232	0.19875	0.19571	0.18863	0.17916	0.17375	0.16732	0.16209	0.15671	0.15004	0.14921	0.14257	0.13726	0.13344	0.13146	0.12905	0.12509	0.11923	0.11659	0.11362
2.307	-0.004843	-0.003152	-0.000381	0	0.0025548	0.0076909	0.010659	-0.004881	0.0066445	0.06775	0.1514	0.19709	0.20667	0.20731	0.23306	0.26561	0.28924	0.2999	0.30722	0.30251	0.28789	0.27167	0.26002	0.25322	0.24438	0.23755	0.23244	0.22263	0.20838	0.20316	0.19946	0.19641	0.18906	0.17984	0.17437	0.16772	0.16246	0.15711	0.15049	0.14994	0.14303	0.13801	0.13422	0.13194	0.1294	0.12552	0.11976	0.11716	0.11413
2.3048	-0.004472	-0.003021	-0.000208	0	0.0027679	0.0078664	0.010949	-0.004682	0.0068077	0.067941	0.15183	0.19738	0.20694	0.20733	0.23334	0.26622	0.28985	0.30084	0.30822	0.30336	0.28883	0.27248	0.2611	0.25417	0.24507	0.23831	0.23304	0.22315	0.20912	0.20394	0.20013	0.19702	0.18941	0.18048	0.17494	0.16807	0.16287	0.15754	0.151	0.15053	0.1434	0.13869	0.13498	0.13234	0.12966	0.12589	0.12028	0.11767	0.11458
2.3026	-0.004108	-0.002894	-0.000121	0	0.0029237	0.0080061	0.011129	-0.004478	0.006994	0.068114	0.15208	0.19764	0.20715	0.20745	0.23363	0.26678	0.29041	0.30178	0.30912	0.30417	0.28975	0.27331	0.26219	0.25507	0.24577	0.23904	0.23361	0.22366	0.2099	0.20466	0.20076	0.19755	0.18971	0.18109	0.17549	0.1684	0.16333	0.158	0.15157	0.151	0.14372	0.13932	0.13572	0.13268	0.12986	0.12622	0.12081	0.11812	0.115
2.3004	-0.003785	-0.00277	-0.000121	0	0.0030094	0.0081265	0.011186	-0.004299	0.0071881	0.068277	0.15215	0.19782	0.20727	0.20765	0.23394	0.26726	0.29089	0.3027	0.3099	0.30494	0.29064	0.27412	0.26325	0.2559	0.24644	0.23972	0.23413	0.22413	0.21069	0.20531	0.20135	0.19799	0.18997	0.18166	0.17598	0.16872	0.16382	0.15847	0.15218	0.15134	0.14396	0.13991	0.1364	0.13297	0.13002	0.1265	0.12134	0.11852	0.11536
2.2982	-0.003521	-0.002657	-0.000202	0	0.0030208	0.0082144	0.01111	-0.004163	0.0073833	0.06845	0.15205	0.19792	0.20727	0.20791	0.23425	0.26768	0.29129	0.30359	0.3106	0.30566	0.2915	0.27489	0.26423	0.25662	0.24706	0.24036	0.23463	0.22457	0.21147	0.2059	0.20189	0.19834	0.19021	0.18221	0.17642	0.16907	0.16434	0.15891	0.15281	0.15154	0.14416	0.14046	0.13701	0.13322	0.13013	0.12674	0.12184	0.11888	0.11568
2.296	-0.003336	-0.002547	-0.000342	0	0.0029726	0.008271	0.010913	-0.004096	0.0075604	0.068646	0.1518	0.19795	0.20716	0.20819	0.23457	0.26803	0.29163	0.30443	0.31121	0.30634	0.2923	0.27561	0.26512	0.25723	0.24764	0.24098	0.2351	0.22495	0.21222	0.20644	0.20237	0.19859	0.19045	0.18274	0.17681	0.16945	0.16487	0.15932	0.15343	0.15163	0.14435	0.14099	0.13756	0.13346	0.13023	0.12694	0.12231	0.11921	0.11597
2.2938	-0.003247	-0.002437	-0.000524	0	0.0028817	0.0082974	0.01062	-0.004115	0.0077046	0.068882	0.15146	0.19791	0.20694	0.20849	0.2349	0.26834	0.29192	0.30525	0.31175	0.307	0.29303	0.27628	0.26592	0.25772	0.24818	0.24155	0.23555	0.22528	0.21292	0.20691	0.20281	0.19877	0.19071	0.18324	0.17712	0.16985	0.1654	0.15966	0.15403	0.15163	0.14454	0.14151	0.13803	0.13368	0.13032	0.12709	0.12274	0.11952	0.11622
2.2916	-0.003241	-0.00232	-0.000725	0	0.002773	0.0082957	0.010265	-0.004223	0.0078088	0.069181	0.15109	0.19786	0.20667	0.20877	0.23526	0.26863	0.29222	0.30606	0.31227	0.30768	0.29373	0.27692	0.26667	0.25812	0.24872	0.24214	0.236	0.22556	0.21361	0.20737	0.20322	0.1989	0.19102	0.18374	0.17739	0.17031	0.16593	0.15995	0.15459	0.15159	0.14477	0.14204	0.13846	0.13392	0.13044	0.12724	0.12315	0.11985	0.11648
2.2895	-0.00329	-0.002196	-0.000922	0	0.002676	0.0082819	0.0099008	-0.004411	0.0078765	0.069561	0.15075	0.19779	0.20634	0.20902	0.23564	0.2689	0.29255	0.30688	0.31278	0.30838	0.29436	0.27755	0.26737	0.25844	0.24926	0.24273	0.23646	0.22579	0.21427	0.20783	0.20361	0.19901	0.19137	0.18425	0.17759	0.1708	0.16643	0.16017	0.1551	0.15152	0.14504	0.14257	0.13883	0.13419	0.13058	0.1274	0.12355	0.1202	0.11676
2.2873	-0.003369	-0.002069	-0.001105	0	0.002605	0.0082632	0.0095771	-0.00467	0.0079125	0.070021	0.15049	0.19777	0.20602	0.20922	0.23605	0.26918	0.29293	0.30773	0.3133	0.30912	0.29497	0.27819	0.26809	0.25872	0.24986	0.24338	0.23696	0.22602	0.21496	0.20833	0.20401	0.19913	0.19178	0.18479	0.17778	0.17134	0.16691	0.16038	0.15559	0.15146	0.14539	0.14312	0.13916	0.13451	0.13078	0.12761	0.12399	0.1206	0.11706
2.2851	-0.003444	-0.001934	-0.001259	0	0.002587	0.0082456	0.0093305	-0.004974	0.0079289	0.070563	0.15032	0.19781	0.20574	0.20939	0.23649	0.26949	0.29338	0.30864	0.31387	0.30991	0.29553	0.27885	0.26882	0.259	0.25052	0.24409	0.2375	0.22627	0.21568	0.20889	0.20444	0.19929	0.19226	0.18536	0.17795	0.1719	0.16736	0.16058	0.15605	0.15142	0.1458	0.14367	0.13945	0.13487	0.13102	0.12788	0.12446	0.12106	0.1174
2.2829	-0.003499	-0.001779	-0.001367	0	0.002641	0.0082492	0.0091928	-0.0053	0.0079359	0.07117	0.15029	0.19794	0.20553	0.20955	0.23699	0.26984	0.29391	0.30964	0.31447	0.31076	0.29608	0.27957	0.26963	0.25932	0.25128	0.24489	0.2381	0.22658	0.21645	0.20953	0.20492	0.19953	0.19279	0.18597	0.17814	0.17249	0.16781	0.16082	0.15652	0.15142	0.14627	0.14422	0.13973	0.13527	0.13132	0.12825	0.12502	0.12157	0.11778
2.2808	-0.003514	-0.001606	-0.001433	0	0.0027657	0.0082696	0.0091722	-0.005602	0.007959	0.071834	0.15036	0.19812	0.2054	0.20969	0.23751	0.27023	0.2945	0.31071	0.31512	0.31165	0.2966	0.28035	0.2705	0.25968	0.25213	0.24574	0.23876	0.22695	0.21728	0.21025	0.20545	0.19983	0.19338	0.1866	0.17835	0.17308	0.16824	0.1611	0.157	0.15146	0.14677	0.14474	0.14	0.13569	0.13164	0.12872	0.12567	0.12213	0.11819
2.2786	-0.003477	-0.001427	-0.001454	0	0.0029494	0.0082981	0.0092618	-0.005842	0.008022	0.072527	0.15051	0.19836	0.20538	0.20986	0.23806	0.27067	0.29517	0.31185	0.31583	0.31259	0.29712	0.28123	0.27145	0.26014	0.25309	0.24666	0.23949	0.22742	0.2182	0.21108	0.20603	0.20023	0.19401	0.18726	0.17861	0.17367	0.16866	0.16146	0.15751	0.15155	0.1473	0.14527	0.14027	0.13614	0.13198	0.12931	0.12641	0.12273	0.11862
2.2765	-0.003389	-0.001247	-0.00143	0	0.0031728	0.0083297	0.0094352	-0.005991	0.0081419	0.073207	0.15071	0.19861	0.20543	0.21009	0.23863	0.27114	0.29586	0.31302	0.31656	0.31352	0.29763	0.28217	0.27244	0.26067	0.25412	0.24765	0.24026	0.22798	0.21918	0.21202	0.20667	0.20072	0.19468	0.18792	0.17895	0.17426	0.16907	0.16191	0.15803	0.15168	0.14784	0.14576	0.14056	0.13661	0.13233	0.12998	0.12724	0.12336	0.11906
2.2743	-0.003261	-0.001081	-0.001367	0	0.003412	0.0083443	0.0096344	-0.006035	0.0083224	0.073826	0.15088	0.19887	0.20556	0.21037	0.2392	0.27165	0.29657	0.31422	0.31733	0.31447	0.29817	0.28319	0.27344	0.26128	0.2552	0.24866	0.24107	0.22864	0.22021	0.21302	0.20732	0.20129	0.19537	0.18859	0.17936	0.17484	0.16947	0.16244	0.15858	0.15186	0.14837	0.14624	0.14087	0.13707	0.1327	0.13073	0.12813	0.124	0.11948
2.2722	-0.003103	-0.000936	-0.00127	0	0.00365	0.0083379	0.0098139	-0.00596	0.0085651	0.074353	0.15097	0.19906	0.20572	0.21072	0.23975	0.27219	0.29727	0.31539	0.31811	0.31537	0.29872	0.28424	0.27443	0.26197	0.25628	0.24967	0.24187	0.22936	0.22125	0.21404	0.20796	0.20189	0.19605	0.1892	0.17982	0.17538	0.16983	0.163	0.15913	0.15207	0.14886	0.14671	0.14119	0.1375	0.13304	0.1315	0.12901	0.12461	0.11988
2.27	-0.002933	-0.000824	-0.001161	0	0.0038593	0.0083033	0.0099376	-0.005766	0.008869	0.074757	0.15097	0.19917	0.20592	0.21114	0.24029	0.27275	0.29794	0.31651	0.31889	0.3162	0.29929	0.28535	0.27538	0.26269	0.25733	0.25066	0.24266	0.23012	0.2223	0.21505	0.20855	0.20252	0.19674	0.18979	0.18035	0.17588	0.17017	0.16362	0.15967	0.15234	0.14934	0.14716	0.14156	0.13789	0.13339	0.13225	0.12988	0.12517	0.12021
2.2679	-0.00276	-0.000766	-0.001065	0	0.0040133	0.0082275	0.0099685	-0.005465	0.009229	0.075016	0.15084	0.19915	0.20611	0.21162	0.2408	0.27333	0.2986	0.31753	0.31967	0.31696	0.29991	0.28647	0.27626	0.26345	0.25833	0.2516	0.24339	0.23091	0.22334	0.21604	0.20908	0.20316	0.19741	0.19032	0.18092	0.17633	0.17047	0.16425	0.16019	0.15264	0.14979	0.1476	0.14195	0.13825	0.13373	0.13296	0.13068	0.12566	0.12049
2.2658	-0.002594	-0.000769	-0.000996	0	0.0041037	0.0081264	0.0098901	-0.005101	0.0096297	0.075116	0.15057	0.199	0.20629	0.21214	0.24129	0.27392	0.29926	0.31845	0.32045	0.31764	0.30055	0.28756	0.27704	0.26422	0.25927	0.2525	0.24405	0.23171	0.22434	0.21697	0.20956	0.20379	0.19807	0.19079	0.18152	0.17672	0.17075	0.16489	0.16066	0.15297	0.15022	0.14804	0.14237	0.13857	0.13409	0.13359	0.13138	0.12608	0.1207
2.2636	-0.002439	-0.000827	-0.000967	0	0.0041302	0.008015	0.0096959	-0.00472	0.010051	0.075062	0.15019	0.19873	0.20644	0.21268	0.24177	0.27451	0.29993	0.31924	0.32119	0.31822	0.30123	0.28861	0.27771	0.26498	0.26012	0.25334	0.24462	0.23249	0.2253	0.21782	0.20998	0.20439	0.19872	0.19122	0.18213	0.17705	0.171	0.16551	0.16109	0.15333	0.15064	0.14846	0.1428	0.13886	0.13448	0.13411	0.13196	0.1264	0.12084
2.2615	-0.002297	-0.000932	-0.000993	0	0.0040995	0.0079044	0.0094037	-0.004367	0.010474	0.07488	0.14977	0.19837	0.20657	0.21322	0.24224	0.2751	0.30061	0.31991	0.32193	0.31873	0.30192	0.28959	0.2783	0.26572	0.2609	0.25412	0.24511	0.23325	0.2262	0.21858	0.21037	0.20499	0.19937	0.19163	0.18273	0.17733	0.17124	0.16611	0.16147	0.15371	0.15105	0.14889	0.14325	0.13911	0.1349	0.13454	0.1324	0.12664	0.12094
2.2594	-0.002175	-0.001078	-0.001092	0	0.0040162	0.0078019	0.009049	-0.004087	0.010878	0.074595	0.14933	0.19792	0.20665	0.21371	0.2427	0.27567	0.30132	0.32045	0.32262	0.31916	0.30258	0.29046	0.27876	0.26642	0.26158	0.25482	0.2455	0.23397	0.22702	0.21923	0.21072	0.20554	0.20001	0.19198	0.18329	0.17754	0.17145	0.16667	0.16178	0.15406	0.15144	0.14929	0.14368	0.13932	0.13532	0.13483	0.13267	0.12676	0.12098
2.2573	-0.002077	-0.001264	-0.001271	0	0.0038936	0.0076971	0.0086574	-0.003932	0.011244	0.074233	0.14894	0.19745	0.20669	0.21414	0.24316	0.27622	0.30208	0.32088	0.32329	0.31953	0.3032	0.29121	0.27911	0.26708	0.26219	0.25545	0.24582	0.23464	0.22778	0.21981	0.21106	0.20606	0.20065	0.19233	0.18381	0.17771	0.17166	0.16719	0.16202	0.15439	0.15182	0.14968	0.14408	0.1395	0.13575	0.13502	0.1328	0.12679	0.12097
2.2551	-0.002002	-0.00148	-0.001512	0	0.0037503	0.0075801	0.008251	-0.003937	0.01155	0.073823	0.14864	0.19699	0.20669	0.21447	0.24362	0.27672	0.30287	0.32122	0.32393	0.31988	0.30376	0.29181	0.27936	0.26769	0.26274	0.256	0.24606	0.23528	0.22847	0.22032	0.21139	0.20655	0.20128	0.19266	0.18426	0.17784	0.17185	0.16766	0.16219	0.15468	0.15218	0.15004	0.14445	0.13964	0.13617	0.13511	0.1328	0.12672	0.12092
2.253	-0.001952	-0.001707	-0.001793	0	0.003607	0.0074442	0.0078556	-0.004129	0.011773	0.073389	0.14848	0.1966	0.20667	0.21472	0.24408	0.27718	0.30368	0.32149	0.32454	0.32022	0.30426	0.29229	0.27951	0.26827	0.26324	0.2565	0.24626	0.23589	0.22908	0.22078	0.21173	0.207	0.20191	0.193	0.18464	0.17794	0.17204	0.16808	0.1623	0.15492	0.15251	0.15037	0.14477	0.13974	0.13655	0.13514	0.13268	0.12659	0.12087
2.2509	-0.001934	-0.001934	-0.002092	0	0.0034758	0.0072661	0.0074912	-0.004491	0.0119	0.072944	0.14845	0.1963	0.20663	0.21485	0.24454	0.27759	0.30449	0.3217	0.32511	0.32056	0.30469	0.29264	0.2796	0.2688	0.26368	0.25691	0.24643	0.23646	0.22961	0.22117	0.21204	0.2074	0.20252	0.19333	0.18495	0.17801	0.17221	0.16844	0.16235	0.15511	0.15283	0.15068	0.14504	0.13978	0.13687	0.13511	0.13246	0.12642	0.1208
2.2488	-0.001954	-0.002164	-0.002384	0	0.0033678	0.0070321	0.007182	-0.004992	0.011924	0.072501	0.14855	0.19611	0.20659	0.21491	0.245	0.27799	0.30531	0.32192	0.32567	0.32093	0.30508	0.29293	0.27963	0.26931	0.26408	0.25728	0.2466	0.23702	0.23008	0.22154	0.21233	0.20775	0.20312	0.19367	0.1852	0.17807	0.17238	0.16874	0.16235	0.15527	0.15315	0.15096	0.14528	0.13978	0.13712	0.13507	0.13216	0.12624	0.12076
2.2467	-0.002019	-0.002389	-0.00264	0	0.0032928	0.0067329	0.0069339	-0.005587	0.01185	0.072065	0.14876	0.19604	0.20658	0.21492	0.24547	0.27838	0.30614	0.32215	0.32623	0.32133	0.30545	0.29319	0.27965	0.26983	0.26446	0.25761	0.24681	0.23758	0.2305	0.22189	0.2126	0.20805	0.20369	0.19401	0.1854	0.17814	0.17257	0.16902	0.16234	0.15544	0.15348	0.15123	0.14551	0.13976	0.13731	0.13504	0.13183	0.12607	0.12073
2.2446	-0.002117	-0.002595	-0.002818	0	0.0032666	0.006385	0.0067578	-0.006198	0.011701	0.071663	0.14904	0.1961	0.20661	0.21491	0.24595	0.27879	0.30698	0.32245	0.3268	0.32178	0.30585	0.29347	0.27969	0.27036	0.26483	0.25791	0.24706	0.23817	0.23088	0.22224	0.21283	0.20832	0.20424	0.19435	0.18557	0.17822	0.17279	0.16928	0.16233	0.15563	0.15386	0.1515	0.14573	0.13973	0.13745	0.13505	0.13152	0.12596	0.12073
2.2425	-0.002249	-0.002766	-0.002892	0	0.0032823	0.0060135	0.0066625	-0.006743	0.011495	0.071302	0.14937	0.1963	0.20675	0.21495	0.24648	0.27929	0.30786	0.32285	0.32742	0.3223	0.30634	0.29387	0.27981	0.27094	0.26523	0.25825	0.24741	0.2388	0.23127	0.22261	0.21306	0.20861	0.20479	0.19474	0.18575	0.17836	0.17307	0.16957	0.16236	0.1559	0.15433	0.15181	0.146	0.13975	0.13759	0.13515	0.13126	0.12593	0.1208
2.2405	-0.002417	-0.002906	-0.002869	0	0.003328	0.0056454	0.0066494	-0.007152	0.011262	0.070989	0.14971	0.19661	0.20699	0.21507	0.24704	0.27991	0.30878	0.32338	0.3281	0.32288	0.30693	0.2944	0.28003	0.27159	0.26566	0.25861	0.24787	0.23949	0.23165	0.22301	0.21332	0.20892	0.20533	0.19515	0.18594	0.17857	0.17341	0.16991	0.16245	0.15626	0.15488	0.15216	0.1463	0.1398	0.13772	0.13533	0.13107	0.12601	0.12094
2.2384	-0.002626	-0.00303	-0.002754	0	0.0033857	0.0053057	0.0067126	-0.007362	0.011037	0.070727	0.15	0.19698	0.20734	0.2153	0.24763	0.28068	0.30975	0.32404	0.32886	0.32351	0.30761	0.2951	0.28039	0.27227	0.26613	0.25903	0.24841	0.2402	0.23207	0.22345	0.2136	0.20927	0.20586	0.19558	0.18617	0.17882	0.17384	0.1703	0.16259	0.15668	0.15554	0.15255	0.14663	0.13993	0.13789	0.13558	0.13098	0.12617	0.12115
2.2363	-0.002872	-0.003151	-0.002572	0	0.003438	0.0050181	0.0068324	-0.007347	0.010844	0.070528	0.15021	0.19736	0.20776	0.21565	0.24824	0.28158	0.31077	0.32483	0.32967	0.32416	0.30839	0.29593	0.28087	0.27301	0.26662	0.25946	0.24903	0.24095	0.23249	0.22391	0.21392	0.20965	0.20634	0.19601	0.18641	0.17912	0.17433	0.17072	0.16279	0.15716	0.15623	0.15295	0.14697	0.14011	0.13809	0.13589	0.13097	0.12639	0.12141
2.2342	-0.003146	-0.003266	-0.002348	0	0.0034735	0.0048028	0.0069761	-0.007105	0.0107	0.070389	0.15031	0.19773	0.20823	0.2161	0.24885	0.2826	0.31182	0.32572	0.33052	0.32483	0.30924	0.29687	0.28146	0.27378	0.26716	0.25993	0.24971	0.24171	0.23294	0.22439	0.21431	0.21009	0.20677	0.19644	0.18668	0.17946	0.17486	0.17119	0.16302	0.15769	0.15693	0.15337	0.14732	0.14036	0.13832	0.13626	0.13107	0.12666	0.12172
2.2321	-0.003451	-0.003398	-0.002115	0	0.0034647	0.004669	0.007111	-0.006664	0.010603	0.070299	0.1503	0.19804	0.2087	0.21665	0.24945	0.28371	0.31287	0.32669	0.33138	0.32551	0.31014	0.29788	0.28215	0.27457	0.26771	0.26039	0.25042	0.24246	0.23339	0.22486	0.21476	0.21057	0.20716	0.19686	0.18696	0.17983	0.17541	0.17165	0.16328	0.15822	0.15761	0.15375	0.14763	0.14064	0.13856	0.13662	0.13123	0.12693	0.12207
2.2301	-0.003802	-0.003575	-0.001921	0	0.0033854	0.0045953	0.0071919	-0.006097	0.010545	0.070221	0.15015	0.19824	0.20911	0.21723	0.25	0.28483	0.31387	0.32766	0.33221	0.32615	0.31103	0.29887	0.2829	0.27532	0.26823	0.26081	0.2511	0.24313	0.23381	0.22529	0.21526	0.21107	0.20746	0.19722	0.18722	0.18018	0.17592	0.17205	0.16352	0.15871	0.15819	0.15406	0.14786	0.1409	0.13879	0.13695	0.1314	0.12718	0.12242
2.228	-0.004201	-0.00383	-0.001799	0	0.0032251	0.0045559	0.0071774	-0.005489	0.010508	0.070141	0.14985	0.19828	0.20941	0.2178	0.25046	0.2859	0.31479	0.32858	0.33297	0.32674	0.31188	0.29974	0.28365	0.27601	0.26871	0.26115	0.25172	0.24372	0.23418	0.22565	0.21576	0.21156	0.20767	0.19749	0.18742	0.18048	0.17636	0.17236	0.16371	0.15913	0.15864	0.15426	0.14798	0.14112	0.13898	0.13719	0.13156	0.12734	0.12274
2.2259	-0.004631	-0.004151	-0.001749	0	0.0029911	0.0045312	0.0070511	-0.004908	0.010475	0.070049	0.14944	0.19816	0.20958	0.21832	0.25084	0.28687	0.31558	0.32942	0.33363	0.32728	0.31268	0.30047	0.28438	0.27664	0.26911	0.26139	0.25227	0.24421	0.2345	0.22593	0.21626	0.21202	0.20778	0.19767	0.18757	0.18073	0.17673	0.17255	0.16384	0.15947	0.15892	0.15434	0.14799	0.14129	0.13912	0.13734	0.13167	0.12742	0.12301
2.2239	-0.005072	-0.004522	-0.001769	0	0.0027009	0.0045012	0.0068058	-0.00442	0.010419	0.069951	0.14898	0.19794	0.20963	0.2188	0.25115	0.28773	0.31627	0.33017	0.3342	0.32779	0.31344	0.30103	0.2851	0.27722	0.26948	0.26155	0.25277	0.24464	0.23478	0.22615	0.21676	0.21247	0.20784	0.19778	0.18768	0.18094	0.17704	0.17262	0.16392	0.15975	0.15906	0.15434	0.14793	0.14143	0.13923	0.13742	0.13175	0.12743	0.12321
2.2218	-0.0055073	-0.0049223	-0.0018423	0	0.0023721	0.0044507	0.0064549	-0.0040663	0.010326	0.069843	0.1485	0.19764	0.20957	0.21923	0.2514	0.28847	0.31685	0.33081	0.33468	0.32828	0.31415	0.30143	0.28579	0.27776	0.26981	0.26163	0.25323	0.24501	0.23501	0.22631	0.21724	0.21292	0.20789	0.19782	0.18777	0.18111	0.17729	0.17257	0.16396	0.15998	0.15909	0.15427	0.1478	0.14151	0.13931	0.13743	0.13177	0.12739	0.12334
2.2198	-0.0059201	-0.0053321	-0.0019411	0	0.0020159	0.0043632	0.0060406	-0.0038661	0.010192	0.06974	0.14807	0.19731	0.20945	0.21961	0.25164	0.28912	0.31736	0.33136	0.3351	0.32878	0.31486	0.30168	0.28647	0.2783	0.27013	0.26169	0.25369	0.24536	0.23524	0.22645	0.21772	0.21338	0.20794	0.19784	0.18786	0.18127	0.17754	0.17243	0.16398	0.1602	0.15906	0.15417	0.14765	0.14157	0.13938	0.13741	0.13177	0.12731	0.12341
2.2177	-0.0062857	-0.0057147	-0.0020377	0	0.0016612	0.0042219	0.0056049	-0.0038147	0.010023	0.069659	0.14775	0.19703	0.20932	0.21998	0.25189	0.28972	0.31782	0.33184	0.33548	0.32929	0.31557	0.30183	0.28714	0.27886	0.27047	0.26174	0.25418	0.24572	0.23549	0.22658	0.21818	0.21386	0.20804	0.19786	0.18798	0.18145	0.1778	0.17224	0.16401	0.16043	0.15901	0.15409	0.1475	0.14165	0.1395	0.13738	0.13175	0.12722	0.12342
2.2157	-0.0065685	-0.0060255	-0.0020955	0	0.0013351	0.0040328	0.0052034	-0.0038745	0.0098144	0.069626	0.14757	0.19686	0.20925	0.22036	0.25222	0.29033	0.3183	0.33229	0.33588	0.32983	0.3163	0.30192	0.28781	0.27947	0.27087	0.26184	0.25473	0.24614	0.2358	0.22676	0.21863	0.21438	0.20818	0.19793	0.18815	0.18167	0.17813	0.17203	0.16406	0.16071	0.159	0.15408	0.14741	0.14175	0.13967	0.13739	0.13176	0.12716	0.1234
2.2137	-0.0067525	-0.0062185	-0.0020905	0	0.0010636	0.0038018	0.004888	-0.0039925	0.0095673	0.069648	0.14757	0.19687	0.20929	0.2208	0.25265	0.29099	0.31884	0.33277	0.33633	0.33044	0.31709	0.30202	0.28851	0.28016	0.27138	0.26204	0.25539	0.24665	0.23619	0.22702	0.21911	0.21496	0.20841	0.1981	0.1884	0.18194	0.17855	0.17185	0.16418	0.16106	0.15907	0.15416	0.14739	0.14191	0.13992	0.13745	0.13182	0.12714	0.12338
2.2116	-0.0068408	-0.0062888	-0.0020128	0	0.0008611	0.0035367	0.0046899	-0.0041258	0.0092946	0.069732	0.14778	0.1971	0.20949	0.22132	0.25322	0.29176	0.3195	0.33331	0.33687	0.3311	0.31793	0.30219	0.28924	0.28092	0.27202	0.26238	0.25616	0.24726	0.23668	0.22738	0.21963	0.21562	0.20873	0.19841	0.18874	0.18231	0.17908	0.17173	0.1644	0.16152	0.15926	0.15437	0.14748	0.14213	0.14026	0.13759	0.13198	0.12721	0.12343
2.2096	-0.0068376	-0.0062346	-0.0018616	0	0.0007278	0.0032475	0.0046293	-0.0042326	0.0090096	0.069868	0.14814	0.19752	0.20984	0.22192	0.25393	0.29266	0.32026	0.33393	0.33749	0.33182	0.31881	0.30243	0.28999	0.28176	0.27278	0.26285	0.25704	0.24795	0.23728	0.22783	0.22018	0.21634	0.20912	0.19885	0.18914	0.18275	0.17972	0.1717	0.1647	0.16207	0.15955	0.15466	0.14766	0.14241	0.1407	0.1378	0.13223	0.12735	0.12355
2.2075	-0.0067635	-0.0060715	-0.0016546	0	0.0006571	0.002938	0.0046992	-0.0042865	0.0087228	0.070037	0.14863	0.19811	0.21034	0.22258	0.25477	0.29366	0.32114	0.33464	0.33818	0.33258	0.31973	0.30276	0.29074	0.28262	0.27361	0.26343	0.25801	0.2487	0.23795	0.22837	0.22076	0.2171	0.20956	0.19943	0.18961	0.18326	0.18044	0.17177	0.16508	0.16269	0.15994	0.15503	0.14792	0.14272	0.1412	0.13807	0.13258	0.12756	0.12379
2.2055	-0.0066289	-0.0058249	-0.0014237	0	0.0006588	0.0026287	0.0048658	-0.0042669	0.0084359	0.07022	0.14917	0.19882	0.21099	0.2233	0.25572	0.29477	0.32211	0.33544	0.33894	0.33337	0.32065	0.30318	0.29149	0.28349	0.2745	0.26411	0.25903	0.24949	0.23868	0.22898	0.22138	0.21788	0.21001	0.20014	0.19011	0.18383	0.18124	0.17194	0.16555	0.16337	0.1604	0.15546	0.14825	0.14306	0.14175	0.1384	0.13302	0.12784	0.12413
2.2035	-0.0064524	-0.0055194	-0.0011871	0	0.0007296	0.0023533	0.0051005	-0.0041614	0.0081612	0.070412	0.14969	0.19958	0.21172	0.22404	0.25675	0.29595	0.32315	0.33631	0.33975	0.33416	0.32156	0.30366	0.29221	0.28432	0.2754	0.26486	0.26007	0.25028	0.23942	0.22966	0.22204	0.21866	0.21046	0.20092	0.19061	0.18443	0.18207	0.1722	0.16606	0.16408	0.16089	0.15591	0.14861	0.14342	0.14232	0.13877	0.13354	0.12818	0.12457
2.2015	-0.0062583	-0.0051963	-0.0009717	0	0.0008605	0.002134	0.0053697	-0.0039723	0.0079239	0.070607	0.15013	0.20031	0.21251	0.2248	0.25782	0.29715	0.32422	0.33726	0.34055	0.33494	0.32245	0.3042	0.2929	0.2851	0.27626	0.26566	0.2611	0.25105	0.24015	0.23036	0.22274	0.21942	0.21091	0.20174	0.19111	0.18507	0.18289	0.17257	0.16662	0.16479	0.1614	0.15637	0.14901	0.14377	0.1429	0.13917	0.13411	0.12856	0.12512
2.1995	-0.0060607	-0.0048987	-0.0008019	0	0.001025	0.0019884	0.0056297	-0.0037227	0.0077525	0.070797	0.15045	0.20095	0.2133	0.22554	0.25893	0.29835	0.32529	0.33825	0.34135	0.3357	0.32328	0.30478	0.29359	0.28581	0.27705	0.26647	0.2621	0.25178	0.24084	0.23106	0.22347	0.22014	0.21134	0.20255	0.19159	0.18573	0.18369	0.17303	0.16722	0.16549	0.16189	0.1568	0.14941	0.14415	0.14347	0.13961	0.13472	0.12898	0.12573
2.1975	-0.0058654	-0.0046434	-0.0006983	0	0.0012001	0.0019274	0.0058511	-0.0034334	0.0076602	0.070975	0.15061	0.20144	0.21405	0.22626	0.26003	0.29953	0.32633	0.33925	0.34211	0.33643	0.32405	0.30537	0.29425	0.28644	0.27773	0.26726	0.26302	0.25247	0.24146	0.23175	0.22422	0.22079	0.21174	0.2033	0.19204	0.18638	0.18442	0.17356	0.16781	0.16613	0.16234	0.15721	0.14981	0.14455	0.14402	0.14006	0.13532	0.12942	0.12637
2.1955	-0.0056835	-0.0044475	-0.0006688	0	0.0013685	0.0019528	0.0060138	-0.0031325	0.0076574	0.071138	0.15061	0.20176	0.21476	0.22697	0.26113	0.30066	0.32733	0.34026	0.34285	0.33713	0.32477	0.306	0.29492	0.28701	0.2783	0.26804	0.26387	0.25312	0.24203	0.23241	0.225	0.22137	0.21212	0.20395	0.19248	0.18701	0.18507	0.17417	0.16841	0.16672	0.16275	0.15759	0.15021	0.14499	0.14455	0.14054	0.13589	0.12986	0.12702
2.1935	-0.0055116	-0.0043066	-0.0006972	0	0.0015202	0.0020689	0.0061204	-0.0028346	0.0077508	0.071305	0.15047	0.20191	0.21539	0.2277	0.26223	0.30173	0.32829	0.34128	0.34356	0.33781	0.32543	0.30666	0.29561	0.28754	0.27877	0.26879	0.26465	0.25374	0.24254	0.23305	0.22578	0.22187	0.21249	0.20447	0.1929	0.18762	0.18562	0.17481	0.169	0.16724	0.16312	0.15794	0.15061	0.14547	0.14507	0.14104	0.13642	0.13031	0.12765
2.1915	-0.0053626	-0.0042186	-0.0007639	0	0.0016209	0.0022511	0.0061894	-0.0025706	0.0079432	0.071477	0.15022	0.20191	0.21595	0.22844	0.26333	0.30274	0.3292	0.34228	0.34426	0.33847	0.32604	0.30735	0.29633	0.28806	0.27917	0.26954	0.26537	0.25435	0.24302	0.23365	0.22655	0.22231	0.21285	0.20485	0.19332	0.18821	0.18606	0.17549	0.1696	0.1677	0.16345	0.15826	0.15101	0.146	0.14558	0.14156	0.13688	0.13075	0.12825
2.1895	-0.0052567	-0.0041817	-0.0008608	0	0.0016443	0.0024574	0.0062318	-0.0023677	0.0082179	0.071637	0.14991	0.2018	0.21643	0.2292	0.26444	0.30368	0.33006	0.34327	0.34495	0.33913	0.3266	0.3081	0.29709	0.28858	0.27951	0.27028	0.26603	0.25495	0.24348	0.23421	0.22729	0.22268	0.21322	0.2051	0.19373	0.18877	0.1864	0.17616	0.17018	0.16809	0.16374	0.15854	0.15142	0.14658	0.14605	0.14205	0.13727	0.13117	0.12881
2.1875	-0.0051974	-0.0041824	-0.000973	0	0.0015826	0.0026608	0.0062618	-0.0022434	0.0085497	0.071773	0.1496	0.2016	0.21685	0.22998	0.26555	0.30458	0.33089	0.34421	0.34565	0.3398	0.32711	0.30888	0.29787	0.2891	0.27981	0.271	0.26665	0.25553	0.24393	0.23472	0.22797	0.223	0.21357	0.20524	0.19415	0.18929	0.18664	0.17681	0.17074	0.1684	0.164	0.15878	0.15181	0.14717	0.1465	0.1425	0.13756	0.13155	0.12931
2.1855	-0.0051927	-0.0042057	-0.001083	0	0.0014499	0.0028422	0.0063132	-0.0022037	0.0089034	0.071889	0.14932	0.20141	0.21722	0.2308	0.26667	0.30545	0.33171	0.34511	0.34637	0.3405	0.3276	0.30972	0.29869	0.28967	0.28009	0.27173	0.26725	0.2561	0.24437	0.23521	0.22859	0.22328	0.21395	0.20532	0.19458	0.1898	0.1868	0.17742	0.1713	0.16868	0.16426	0.15897	0.1522	0.14777	0.14692	0.14292	0.13779	0.13192	0.12978
2.1835	-0.0052462	-0.0042472	-0.0011723	0	0.0012578	0.0029811	0.0064076	-0.0022542	0.009248	0.071996	0.14911	0.20123	0.21757	0.23161	0.26779	0.30628	0.33253	0.34594	0.34709	0.34124	0.32807	0.31059	0.29951	0.29026	0.28037	0.27244	0.26784	0.25664	0.24482	0.23567	0.22913	0.22354	0.21432	0.20535	0.19501	0.19029	0.18689	0.17797	0.17184	0.16892	0.16449	0.15912	0.15257	0.14833	0.14729	0.14326	0.13794	0.13224	0.13022
2.1815	-0.0053527	-0.0043007	-0.0012324	0	0.0010243	0.0030646	0.0065622	-0.0023877	0.0095541	0.072103	0.14904	0.20113	0.21791	0.23242	0.26892	0.30712	0.33337	0.34672	0.34783	0.34204	0.32852	0.3115	0.30034	0.29092	0.28068	0.27319	0.26845	0.25717	0.24531	0.23613	0.2296	0.2238	0.21473	0.2054	0.19545	0.19079	0.18696	0.17846	0.17238	0.16915	0.16472	0.15926	0.15293	0.14885	0.14762	0.14356	0.13806	0.13255	0.13065
2.1796	-0.0055039	-0.0043619	-0.0012717	0	0.0007699	0.0030845	0.0067903	-0.0025999	0.0097958	0.072212	0.1491	0.20113	0.21825	0.23321	0.27004	0.30798	0.33423	0.34743	0.34856	0.34291	0.32897	0.31242	0.30115	0.29162	0.28103	0.27395	0.26906	0.25766	0.24582	0.23659	0.23003	0.22407	0.21516	0.20549	0.19591	0.19132	0.18702	0.17891	0.17293	0.16938	0.16497	0.1594	0.15328	0.1493	0.14791	0.14379	0.13816	0.13283	0.13106
2.1776	-0.0056721	-0.0044241	-0.0012961	0	0.0005343	0.0030577	0.0070973	-0.0028731	0.0099497	0.072319	0.1493	0.20123	0.21859	0.23394	0.27115	0.30887	0.33513	0.34805	0.34929	0.34384	0.32941	0.31333	0.30195	0.29234	0.28138	0.27472	0.2697	0.25811	0.24634	0.23707	0.23041	0.22436	0.2156	0.20565	0.19637	0.19187	0.18707	0.17931	0.17348	0.16961	0.16522	0.15953	0.1536	0.14967	0.14815	0.14397	0.13824	0.1331	0.13145
2.1756	-0.0058255	-0.0044755	-0.0013078	0	0.00035	0.0030121	0.0074893	-0.0031955	0.010012	0.072442	0.14966	0.20148	0.21897	0.23463	0.27225	0.30982	0.3361	0.34863	0.35001	0.34485	0.32986	0.31424	0.30273	0.29312	0.28177	0.27553	0.27037	0.25856	0.24692	0.23759	0.23081	0.2247	0.2161	0.20593	0.19686	0.19246	0.18715	0.1797	0.17407	0.16991	0.1655	0.15971	0.15392	0.14997	0.14837	0.14414	0.13837	0.13338	0.13186
2.1736	-0.0059482	-0.0045152	-0.0013163	0	0.00023	0.0029548	0.0079634	-0.0035572	0.0099802	0.072586	0.15014	0.20186	0.21938	0.23525	0.27334	0.31082	0.33712	0.34915	0.35071	0.3459	0.33032	0.31511	0.30349	0.29392	0.28218	0.27636	0.27106	0.25899	0.24752	0.23814	0.23122	0.22509	0.21663	0.20629	0.19734	0.19309	0.18725	0.18008	0.17469	0.17025	0.1658	0.15993	0.15422	0.15022	0.14856	0.14431	0.13851	0.13366	0.13226
2.1717	-0.006017	-0.004533	-0.0013252	0	0.0001798	0.002887	0.0085003	-0.003939	0.0098683	0.072737	0.15071	0.20234	0.21983	0.23581	0.2744	0.31187	0.33816	0.34962	0.35138	0.34699	0.33078	0.31593	0.30422	0.29474	0.28261	0.27722	0.27178	0.25944	0.24816	0.23873	0.23168	0.22553	0.21718	0.20674	0.1978	0.19372	0.18738	0.18047	0.17533	0.17066	0.16612	0.1602	0.15452	0.15041	0.14872	0.14447	0.13867	0.13395	0.13263
2.1697	-0.0060231	-0.0045181	-0.0013385	0	0.0002059	0.0028228	0.0090893	-0.0043141	0.0096967	0.072877	0.15136	0.20295	0.22035	0.23635	0.27547	0.31296	0.33925	0.35011	0.35208	0.34811	0.33128	0.31674	0.30495	0.29557	0.28308	0.27812	0.27253	0.25992	0.24885	0.23938	0.23224	0.22604	0.21777	0.20728	0.19827	0.19439	0.18756	0.1809	0.17604	0.17117	0.1665	0.16053	0.15484	0.15062	0.1489	0.14466	0.13887	0.13428	0.13301
2.1678	-0.0059653	-0.0044593	-0.0013614	0	0.000302	0.002776	0.0097106	-0.0046593	0.0094899	0.072985	0.15204	0.20365	0.22094	0.23686	0.27653	0.31409	0.34037	0.35059	0.3528	0.34923	0.33182	0.31752	0.30567	0.29639	0.28358	0.27905	0.27331	0.26045	0.24957	0.24008	0.2329	0.22661	0.21839	0.2079	0.19873	0.19506	0.18777	0.18138	0.1768	0.17177	0.1669	0.16092	0.15518	0.15086	0.14911	0.14485	0.1391	0.13466	0.13337
2.1658	-0.0058621	-0.0043611	-0.0013886	0	0.0004536	0.0027579	0.010325	-0.0049561	0.0092775	0.073046	0.15271	0.20446	0.22164	0.2374	0.27762	0.31526	0.34152	0.35113	0.35358	0.35034	0.33245	0.31832	0.30641	0.29722	0.28414	0.28001	0.27412	0.26106	0.25033	0.24084	0.23369	0.22726	0.21906	0.20859	0.1992	0.19575	0.18806	0.18192	0.17764	0.17249	0.16737	0.16136	0.15556	0.15117	0.14938	0.14509	0.13937	0.13513	0.13374
2.1639	-0.0057328	-0.0042308	-0.0014158	0	0.0006388	0.0027709	0.010897	-0.0051828	0.0091003	0.073071	0.15332	0.20532	0.22243	0.23798	0.27872	0.31641	0.34266	0.35172	0.3544	0.35142	0.33316	0.31914	0.30717	0.29803	0.28476	0.28098	0.27495	0.26173	0.25112	0.24164	0.23457	0.22796	0.21975	0.20931	0.19967	0.19641	0.18842	0.18251	0.17852	0.1733	0.16788	0.16183	0.15597	0.15156	0.14971	0.14535	0.13966	0.13566	0.1341
2.1619	-0.0055983	-0.0040683	-0.0014345	0	0.0008442	0.0028134	0.011389	-0.0053073	0.0089879	0.073061	0.15385	0.2062	0.22331	0.23863	0.27983	0.31756	0.34376	0.35236	0.35529	0.35246	0.33395	0.32	0.30794	0.29881	0.28546	0.28193	0.27579	0.26247	0.25192	0.24248	0.23553	0.22871	0.22044	0.21004	0.20014	0.19705	0.18884	0.18314	0.17945	0.17418	0.16844	0.16232	0.15643	0.15206	0.15012	0.14562	0.13996	0.13627	0.13447
2.16	-0.0054639	-0.0038719	-0.0014269	0	0.0010606	0.0028983	0.011777	-0.0052989	0.0089727	0.073031	0.1543	0.20709	0.22428	0.23941	0.28098	0.3187	0.34484	0.35311	0.35628	0.35346	0.33487	0.32095	0.30876	0.29958	0.28627	0.28289	0.27665	0.2633	0.25274	0.24336	0.23656	0.2295	0.22116	0.2108	0.20068	0.19769	0.18936	0.18381	0.18041	0.17515	0.16905	0.16284	0.15695	0.1527	0.15064	0.14592	0.1403	0.13697	0.13487
2.1581	-0.00535	-0.003648	-0.001393	0	0.0012671	0.0030413	0.01204	-0.005149	0.0090703	0.073007	0.15466	0.20795	0.22534	0.24033	0.28216	0.31984	0.3459	0.35393	0.35735	0.35444	0.33591	0.32198	0.30963	0.30033	0.28718	0.28385	0.27753	0.26419	0.25359	0.24425	0.23764	0.23031	0.2219	0.21157	0.20128	0.19834	0.18996	0.18453	0.1814	0.17617	0.1697	0.16339	0.15752	0.15347	0.15127	0.14628	0.1407	0.13776	0.13532
2.1561	-0.0052627	-0.0034117	-0.0013347	0	0.001442	0.0032416	0.012152	-0.0048697	0.0092861	0.073019	0.15492	0.20872	0.22641	0.2414	0.28339	0.32098	0.34693	0.35485	0.3585	0.35538	0.33703	0.3231	0.31057	0.30108	0.28819	0.28479	0.27843	0.26513	0.25444	0.24516	0.2387	0.23113	0.22262	0.21232	0.20196	0.19896	0.19062	0.18526	0.18237	0.17718	0.17037	0.16394	0.15813	0.15432	0.15198	0.14668	0.14111	0.13859	0.13579
2.1542	-0.0052025	-0.0031855	-0.0012485	0	0.0015753	0.0034936	0.012108	-0.0044785	0.0096164	0.073092	0.15509	0.20937	0.22746	0.24262	0.28462	0.3221	0.34789	0.35583	0.35966	0.35628	0.3382	0.32426	0.31154	0.30179	0.28927	0.28569	0.27931	0.26611	0.25527	0.24605	0.2397	0.23193	0.22329	0.21302	0.20269	0.19955	0.19132	0.18599	0.1833	0.17815	0.17104	0.1645	0.15873	0.15522	0.15272	0.14711	0.14156	0.13942	0.13628
2.1523	-0.005155	-0.002972	-0.001143	0	0.0016574	0.0037837	0.011934	-0.003998	0.010041	0.073238	0.15521	0.20988	0.22845	0.24397	0.28586	0.32321	0.34883	0.35687	0.36086	0.35717	0.3394	0.32546	0.31256	0.30248	0.29039	0.28658	0.28019	0.26711	0.25609	0.24693	0.24063	0.23269	0.22391	0.21368	0.20351	0.20012	0.19201	0.1867	0.18417	0.17905	0.17168	0.16506	0.15933	0.15613	0.15347	0.14757	0.14205	0.14025	0.1368
2.1503	-0.0051097	-0.0027757	-0.0010247	0	0.0016807	0.0040933	0.011656	-0.0034617	0.010519	0.073442	0.15529	0.21028	0.22935	0.24543	0.28711	0.32434	0.34974	0.35797	0.36209	0.35803	0.3406	0.32667	0.31361	0.30314	0.29153	0.28746	0.28107	0.26811	0.25689	0.24777	0.24148	0.23342	0.22446	0.21428	0.20439	0.20066	0.19268	0.18739	0.18496	0.17985	0.17227	0.16562	0.15993	0.15702	0.15418	0.14805	0.14256	0.14104	0.13734
2.1484	-0.0050672	-0.0026082	-0.0009072	0	0.0016339	0.0044074	0.011312	-0.0029202	0.011009	0.073688	0.15535	0.21055	0.23012	0.24696	0.28833	0.32545	0.35062	0.35909	0.3633	0.35886	0.34177	0.32785	0.31467	0.30376	0.29262	0.28832	0.28193	0.26909	0.25764	0.24856	0.24221	0.23407	0.22491	0.21482	0.20529	0.20116	0.19328	0.18803	0.18565	0.18049	0.17277	0.16616	0.16049	0.1578	0.1548	0.14852	0.14307	0.14177	0.13786
2.1465	-0.0050272	-0.0024852	-0.0008092	0	0.0015159	0.0047089	0.010935	-0.0024262	0.011463	0.073949	0.15543	0.21072	0.23073	0.2485	0.28952	0.32654	0.35149	0.36021	0.36449	0.35963	0.34285	0.32896	0.31572	0.30433	0.29363	0.28917	0.28277	0.27002	0.25833	0.24931	0.24282	0.23467	0.22528	0.21527	0.20618	0.2016	0.19378	0.18863	0.18623	0.18097	0.17316	0.16668	0.16101	0.15844	0.1553	0.14899	0.14357	0.1424	0.13834
2.1446	-0.0049788	-0.0024118	-0.0007348	0	0.0013468	0.0049766	0.010566	-0.0020168	0.011838	0.074195	0.15556	0.21085	0.23122	0.25001	0.29068	0.32762	0.35235	0.36132	0.36564	0.36037	0.34387	0.33	0.31676	0.30485	0.29454	0.29002	0.28359	0.2709	0.25897	0.25001	0.24334	0.2352	0.22558	0.21566	0.20705	0.20199	0.19419	0.18919	0.18671	0.18129	0.17344	0.16719	0.16149	0.15891	0.15565	0.14943	0.14406	0.14295	0.13878
2.1427	-0.0049151	-0.0023831	-0.0006871	0	0.0011489	0.0052074	0.010247	-0.0017211	0.012099	0.074389	0.15574	0.21097	0.23157	0.25145	0.29179	0.32867	0.3532	0.3624	0.36675	0.36103	0.3448	0.33093	0.31774	0.30532	0.29532	0.29084	0.28437	0.27171	0.25955	0.25068	0.24378	0.23568	0.22583	0.21598	0.20786	0.20233	0.1945	0.1897	0.18708	0.18147	0.1736	0.16765	0.16194	0.15923	0.15584	0.14982	0.14451	0.14339	0.13915
2.1408	-0.0048283	-0.0023793	-0.0006703	0	0.0009458	0.0054014	0.010008	-0.0015483	0.012212	0.074495	0.15601	0.21115	0.23184	0.25278	0.29287	0.32971	0.35406	0.36346	0.36785	0.36163	0.34566	0.33178	0.31868	0.30574	0.296	0.29165	0.28511	0.27244	0.2601	0.25134	0.24417	0.23612	0.22607	0.21625	0.20862	0.20265	0.19474	0.1902	0.18737	0.18154	0.17366	0.16809	0.16236	0.15942	0.15591	0.15018	0.14492	0.14376	0.13949
2.1389	-0.0047125	-0.0023925	-0.0006785	0	0.0007685	0.0055715	0.0098565	-0.0015005	0.012165	0.074502	0.15637	0.21143	0.23206	0.25399	0.29393	0.33075	0.35495	0.36446	0.36892	0.36218	0.34647	0.33253	0.31958	0.30614	0.29657	0.29245	0.28581	0.2731	0.26064	0.25199	0.24454	0.23654	0.22633	0.2165	0.20933	0.20295	0.19494	0.1907	0.1876	0.18154	0.17365	0.1685	0.16276	0.15952	0.1559	0.1505	0.14529	0.14405	0.13978
2.137	-0.0045597	-0.0024147	-0.0007077	0	0.0006509	0.0057413	0.0097987	-0.0015637	0.011965	0.074419	0.15682	0.21182	0.23227	0.25506	0.29498	0.3318	0.35586	0.36544	0.36997	0.36268	0.34727	0.33322	0.32042	0.30653	0.29709	0.29322	0.28648	0.27369	0.2612	0.25267	0.24491	0.23697	0.22667	0.21674	0.20998	0.20323	0.19512	0.19123	0.18781	0.18153	0.17362	0.16889	0.16315	0.15959	0.15584	0.1508	0.14562	0.14429	0.14004
2.1351	-0.0043533	-0.0024303	-0.0007543	0	0.0006205	0.0059258	0.0098325	-0.0017073	0.011623	0.074259	0.15737	0.21235	0.23254	0.256	0.29604	0.3329	0.35682	0.3664	0.37102	0.36318	0.34809	0.3339	0.32124	0.30696	0.29759	0.294	0.28713	0.27424	0.26181	0.25341	0.24535	0.23745	0.22711	0.21702	0.21063	0.20354	0.19535	0.19185	0.18804	0.18159	0.17362	0.16927	0.16357	0.1597	0.15582	0.1511	0.14596	0.14452	0.1403
2.1332	-0.0040865	-0.0024235	-0.0008145	0	0.0006986	0.00614	0.0099475	-0.0018965	0.011166	0.074042	0.15799	0.21302	0.2329	0.25683	0.29712	0.33406	0.35783	0.36738	0.37209	0.36369	0.34896	0.33457	0.32203	0.30742	0.29813	0.29477	0.28777	0.27475	0.26249	0.2542	0.24585	0.23797	0.22767	0.21734	0.21128	0.20386	0.19561	0.19256	0.18832	0.18174	0.1737	0.16964	0.16401	0.15991	0.15588	0.15141	0.14632	0.14475	0.14058
2.1313	-0.003761	-0.002387	-0.00089	0	0.0008822	0.0063946	0.010129	-0.002097	0.010624	0.073783	0.15864	0.21381	0.23337	0.25757	0.29821	0.3353	0.3589	0.3684	0.37318	0.36425	0.3499	0.33528	0.32279	0.30795	0.29872	0.29554	0.2884	0.27526	0.26327	0.25508	0.24644	0.23856	0.22836	0.21773	0.21195	0.20421	0.19594	0.19337	0.18867	0.18202	0.17389	0.17	0.16448	0.16026	0.15607	0.15174	0.14673	0.14499	0.1409
2.1294	-0.0033767	-0.0023117	-0.0009677	0	0.0011714	0.0066919	0.010364	-0.0022617	0.010039	0.073529	0.15928	0.21469	0.23397	0.25824	0.29934	0.33663	0.36003	0.36947	0.37432	0.36488	0.35093	0.33605	0.32354	0.30855	0.29942	0.29634	0.28905	0.27578	0.26413	0.25602	0.24712	0.23922	0.22916	0.2182	0.21268	0.20459	0.19634	0.19428	0.1891	0.18243	0.17421	0.17039	0.16499	0.16077	0.15641	0.15211	0.14722	0.14528	0.14127
2.1275	-0.0029416	-0.0021996	-0.0010376	0	0.001554	0.0070353	0.010644	-0.0023486	0.0094721	0.073326	0.15989	0.21562	0.2347	0.25888	0.30048	0.33802	0.3612	0.37063	0.37549	0.36558	0.35204	0.33689	0.32429	0.30924	0.30023	0.29715	0.28973	0.27632	0.26506	0.25703	0.24786	0.23993	0.23006	0.21877	0.21347	0.20498	0.1968	0.19529	0.18963	0.18298	0.17468	0.17081	0.16556	0.16141	0.15691	0.1525	0.14782	0.14563	0.1417
2.1256	-0.0024727	-0.0020507	-0.0010987	0	0.0020083	0.0074175	0.010958	-0.0023277	0.0089649	0.0732	0.16045	0.21656	0.23556	0.25952	0.30164	0.33946	0.3624	0.37186	0.3767	0.36637	0.35321	0.33781	0.32504	0.31001	0.30116	0.29799	0.29044	0.27689	0.26602	0.25809	0.24867	0.24067	0.231	0.21943	0.2143	0.20539	0.19733	0.19636	0.19025	0.18364	0.17527	0.17127	0.16617	0.16215	0.15756	0.15294	0.14853	0.14605	0.14217
2.1238	-0.0020002	-0.0018702	-0.0011472	0	0.0025008	0.007815	0.011286	-0.0021942	0.0085527	0.073159	0.16092	0.21746	0.23652	0.26019	0.30278	0.34093	0.36358	0.37316	0.37792	0.36723	0.3544	0.3388	0.32579	0.31087	0.30219	0.29885	0.29118	0.27751	0.267	0.25917	0.24951	0.24142	0.23195	0.22018	0.21518	0.2058	0.19791	0.19744	0.19095	0.18435	0.17596	0.17176	0.16681	0.16296	0.15831	0.15343	0.14933	0.14653	0.14268
2.1219	-0.001551	-0.00167	-0.001174	0	0.0030007	0.008211	0.011603	-0.001946	0.0082661	0.073201	0.16129	0.2183	0.23755	0.26092	0.30391	0.34238	0.36473	0.37451	0.37913	0.36813	0.35559	0.33982	0.32655	0.31182	0.3033	0.2997	0.29194	0.27815	0.26797	0.26022	0.25033	0.24217	0.23287	0.22101	0.21605	0.20622	0.19854	0.19849	0.19168	0.18507	0.1767	0.1723	0.16747	0.16379	0.15913	0.15396	0.1502	0.14706	0.1432
2.12	-0.001154	-0.001471	-0.001177	0	0.0034687	0.0085793	0.011888	-0.001595	0.0081221	0.073324	0.16155	0.21906	0.23856	0.26169	0.30501	0.34377	0.36581	0.37586	0.38032	0.36907	0.35674	0.34084	0.32731	0.31281	0.30447	0.30053	0.2927	0.27883	0.26886	0.26122	0.25108	0.24285	0.23369	0.22188	0.2169	0.20661	0.19921	0.19944	0.1924	0.18573	0.17743	0.17286	0.1681	0.16455	0.15993	0.15451	0.15108	0.14759	0.14371
2.1182	-0.000831	-0.001286	-0.001151	0	0.0038915	0.0089132	0.01212	-0.001157	0.0081312	0.073526	0.16172	0.21969	0.23956	0.26253	0.30606	0.34505	0.36679	0.37716	0.38143	0.37	0.3578	0.34183	0.32805	0.31384	0.30564	0.30131	0.29344	0.2795	0.26966	0.26212	0.25174	0.24345	0.2344	0.22279	0.21766	0.20698	0.19992	0.20027	0.19309	0.1863	0.1781	0.17343	0.16869	0.16519	0.16069	0.15507	0.15192	0.14809	0.14417
2.1163	-0.000605	-0.001131	-0.001118	0	0.0042462	0.0091973	0.012265	-0.000674	0.0082812	0.07377	0.16179	0.22016	0.24047	0.26343	0.30704	0.34619	0.36764	0.37838	0.3824	0.37089	0.35873	0.34274	0.32875	0.31489	0.30679	0.30201	0.29412	0.28015	0.27034	0.26288	0.25229	0.24394	0.23496	0.22368	0.2183	0.20732	0.20063	0.20093	0.1937	0.18673	0.17868	0.17397	0.16919	0.16568	0.16133	0.15561	0.15266	0.14853	0.14455
2.1144	-0.000493	-0.001029	-0.001097	0	0.0045169	0.0094089	0.012285	-0.000208	0.0085302	0.074014	0.16179	0.22049	0.24129	0.26438	0.30795	0.34718	0.36838	0.3795	0.38325	0.37174	0.35954	0.34355	0.32941	0.31592	0.30789	0.30262	0.29472	0.28076	0.27092	0.26349	0.25271	0.24431	0.23539	0.22455	0.21881	0.20763	0.20136	0.20142	0.19422	0.18702	0.17915	0.17446	0.1696	0.16602	0.16184	0.15613	0.15327	0.14888	0.14486
2.1126	-0.000496	-0.000994	-0.001096	0	0.0046924	0.0095335	0.012164	0.000193	0.0088525	0.074228	0.16169	0.22064	0.24195	0.26532	0.30876	0.34798	0.36898	0.38047	0.38392	0.37249	0.36018	0.34421	0.32998	0.31687	0.30887	0.3031	0.2952	0.28129	0.27137	0.26392	0.25297	0.24456	0.23566	0.22532	0.21915	0.2079	0.20206	0.20171	0.19458	0.18713	0.17946	0.17485	0.16988	0.16618	0.16218	0.15656	0.15368	0.1491	0.14505
2.1107	-0.000596	-0.001029	-0.00113	0	0.0047742	0.0095744	0.011912	0.000503	0.0092114	0.074398	0.16154	0.22066	0.24249	0.26625	0.30951	0.34862	0.36951	0.3813	0.38445	0.37316	0.36069	0.34476	0.33047	0.31774	0.30976	0.3035	0.29558	0.28174	0.27173	0.26421	0.25312	0.2447	0.23581	0.22601	0.21936	0.20814	0.20273	0.20185	0.19483	0.18711	0.17966	0.17516	0.17004	0.1662	0.16237	0.15691	0.15393	0.14921	0.14519
2.1089	-0.000767	-0.001121	-0.001208	0	0.004775	0.009535	0.011548	0.000692	0.0095777	0.074517	0.16132	0.22052	0.24288	0.26712	0.31017	0.3491	0.36994	0.38198	0.3848	0.37373	0.36106	0.34519	0.33085	0.31847	0.31049	0.30381	0.29583	0.28207	0.27198	0.26435	0.25318	0.24474	0.23584	0.22658	0.21943	0.20835	0.20334	0.20185	0.19494	0.18696	0.17974	0.17536	0.1701	0.16608	0.16242	0.15714	0.15401	0.14921	0.14525
2.107	-0.000977	-0.001249	-0.001325	0	0.0047275	0.0094378	0.011111	0.0007517	0.0099316	0.074585	0.16109	0.22029	0.24317	0.26794	0.31078	0.34946	0.37034	0.38257	0.38504	0.37421	0.36132	0.34553	0.33113	0.3191	0.31112	0.30407	0.29599	0.28231	0.27218	0.26442	0.2532	0.24473	0.2358	0.22704	0.21942	0.20855	0.2039	0.20176	0.19498	0.18674	0.17976	0.1755	0.1701	0.16591	0.16237	0.15728	0.15396	0.14916	0.1453
2.1052	-0.0011968	-0.0014008	-0.0014808	0	0.0046395	0.0092765	0.010629	0.0006669	0.010246	0.074596	0.16083	0.21999	0.24336	0.26865	0.31133	0.34973	0.37069	0.38305	0.38517	0.37459	0.36149	0.34579	0.33131	0.31959	0.31163	0.3043	0.29604	0.28246	0.27235	0.26442	0.25321	0.24469	0.2357	0.22738	0.21936	0.20873	0.20436	0.20161	0.19494	0.18646	0.17971	0.17555	0.17005	0.1657	0.16224	0.15731	0.15381	0.14906	0.14535
2.1034	-0.0014014	-0.0015624	-0.0016544	0	0.0045306	0.0090622	0.010155	0.0004444	0.010507	0.074564	0.16057	0.21966	0.24349	0.26928	0.31185	0.34996	0.37107	0.38344	0.38523	0.37488	0.36161	0.34603	0.33141	0.31998	0.31204	0.30452	0.29603	0.28254	0.27249	0.26439	0.25324	0.24466	0.23556	0.22762	0.21928	0.2089	0.20476	0.20146	0.19486	0.18617	0.17965	0.17557	0.17	0.1655	0.16206	0.15725	0.15362	0.14898	0.14543
2.1015	-0.0015659	-0.0017109	-0.0018249	0	0.0044231	0.0088125	0.0097438	0.0001202	0.010716	0.074507	0.16033	0.21935	0.24358	0.2698	0.31236	0.35016	0.37145	0.38377	0.38525	0.37509	0.36169	0.34626	0.33143	0.32029	0.31239	0.30475	0.29599	0.28256	0.27262	0.26437	0.25331	0.24466	0.23542	0.22779	0.2192	0.20906	0.20509	0.20131	0.19477	0.18589	0.17959	0.17557	0.16998	0.16532	0.16184	0.15712	0.15342	0.1489	0.14555
2.0997	-0.0016743	-0.0018343	-0.0019793	0	0.0043475	0.0085421	0.0094375	-0.0002816	0.010861	0.074448	0.16019	0.21912	0.24368	0.27026	0.3129	0.3504	0.37188	0.38408	0.38527	0.37527	0.36178	0.34654	0.33144	0.32059	0.31273	0.30505	0.29598	0.28258	0.27278	0.2644	0.25345	0.24471	0.23529	0.22793	0.21915	0.20922	0.20537	0.20122	0.19472	0.18568	0.1796	0.17559	0.17003	0.1652	0.16165	0.15698	0.15328	0.14888	0.14573
2.0978	-0.001733	-0.001928	-0.002103	0	0.0043308	0.008252	0.0092459	-0.0007472	0.01094	0.07439	0.16013	0.21899	0.2438	0.27066	0.31347	0.35068	0.37233	0.38438	0.38532	0.37544	0.36191	0.34689	0.33145	0.32093	0.31309	0.30538	0.296	0.28261	0.27296	0.26448	0.25365	0.24483	0.23519	0.22807	0.21912	0.20936	0.20562	0.20118	0.19472	0.18555	0.17967	0.17563	0.17017	0.16515	0.16148	0.15684	0.1532	0.1489	0.14597
2.096	-0.0017642	-0.0020082	-0.0021932	0	0.0043786	0.0079401	0.0091632	-0.0012583	0.010932	0.074329	0.1602	0.21901	0.24398	0.27105	0.31409	0.35105	0.37284	0.38468	0.38541	0.37561	0.36211	0.34732	0.33147	0.32132	0.31351	0.30573	0.29607	0.28269	0.27319	0.26461	0.25389	0.24499	0.23514	0.22822	0.21909	0.20948	0.20585	0.20121	0.19475	0.18551	0.17983	0.17571	0.17039	0.16516	0.16132	0.15672	0.1532	0.14893	0.14623
2.0942	-0.0017857	-0.0020854	-0.0022554	0	0.0044823	0.0075954	0.009171	-0.001808	0.010815	0.07426	0.16038	0.21916	0.24425	0.27144	0.31477	0.3515	0.37341	0.38501	0.38554	0.37582	0.36239	0.34784	0.33152	0.32179	0.31398	0.30609	0.2962	0.2828	0.27346	0.26479	0.25414	0.24518	0.23514	0.22839	0.21905	0.20956	0.20609	0.20129	0.1948	0.18555	0.18008	0.17581	0.17066	0.16521	0.1612	0.15663	0.15328	0.14895	0.14648
2.0924	-0.0018192	-0.0021619	-0.0022969	0	0.0046396	0.0072252	0.0092556	-0.0023789	0.010575	0.074182	0.16068	0.21947	0.24462	0.27186	0.31551	0.35202	0.37404	0.3854	0.38573	0.37608	0.36276	0.34842	0.3316	0.32234	0.31452	0.30645	0.2964	0.28296	0.27377	0.26502	0.25439	0.24539	0.23521	0.2286	0.21898	0.20962	0.20633	0.2014	0.19485	0.18567	0.18043	0.17591	0.17097	0.16527	0.16111	0.15659	0.15345	0.14892	0.14671
2.0905	-0.001879	-0.0022375	-0.0023265	0	0.0048435	0.0068352	0.0093936	-0.0029415	0.010211	0.074099	0.16109	0.21991	0.24509	0.27233	0.31629	0.35262	0.37472	0.38587	0.38599	0.37643	0.36322	0.34906	0.33173	0.32298	0.31513	0.3068	0.29666	0.28315	0.27414	0.2653	0.25462	0.2456	0.23536	0.22885	0.21888	0.20965	0.20659	0.20153	0.1949	0.18586	0.18086	0.17602	0.17129	0.16534	0.16105	0.1566	0.15368	0.14884	0.14691
2.0888	-0.0019851	-0.0023138	-0.0023608	0	0.0050747	0.00643	0.0095507	-0.0034818	0.0097208	0.074011	0.16158	0.22048	0.24569	0.27286	0.31714	0.35331	0.37547	0.38646	0.38632	0.37688	0.36378	0.34975	0.33192	0.32369	0.31581	0.30715	0.29697	0.28339	0.27459	0.26563	0.25485	0.24581	0.23561	0.22915	0.21874	0.20967	0.20686	0.20167	0.19492	0.18612	0.18136	0.17611	0.1716	0.16543	0.16106	0.15668	0.15398	0.14872	0.14708
2.0869	-0.0021499	-0.0023869	-0.0024079	0	0.0053023	0.0060191	0.0096871	-0.0039799	0.0091166	0.073903	0.16211	0.22112	0.24639	0.27346	0.31803	0.35407	0.37631	0.38716	0.38672	0.3774	0.36442	0.35046	0.33216	0.32442	0.31652	0.30749	0.2973	0.28365	0.2751	0.266	0.25507	0.24601	0.23594	0.22946	0.21856	0.20969	0.20716	0.20179	0.19491	0.1864	0.1819	0.17619	0.17188	0.16551	0.16111	0.15678	0.15431	0.14855	0.1472
2.0851	-0.0023677	-0.0024453	-0.0024722	0	0.0054906	0.0056289	0.0097929	-0.0044002	0.0084302	0.073786	0.16265	0.22183	0.24719	0.27413	0.31896	0.35491	0.37722	0.38799	0.38718	0.378	0.36511	0.35116	0.33246	0.32516	0.31727	0.30783	0.29765	0.28393	0.27567	0.2664	0.25529	0.24619	0.23637	0.22981	0.21837	0.20973	0.20749	0.20191	0.19486	0.18668	0.18246	0.17625	0.1721	0.1656	0.1612	0.15692	0.15466	0.14836	0.14728
2.0833	-0.0026217	-0.0024712	-0.0025483	0	0.0056202	0.0052816	0.0098672	-0.0047087	0.0077253	0.073679	0.16315	0.22254	0.24807	0.27485	0.31991	0.35578	0.37821	0.38892	0.38769	0.37867	0.36583	0.35181	0.33282	0.32587	0.31801	0.30818	0.298	0.28423	0.27626	0.26681	0.25552	0.24636	0.23687	0.23017	0.21818	0.20979	0.20784	0.20201	0.19479	0.18696	0.18299	0.17629	0.17227	0.16569	0.16132	0.15709	0.15501	0.14818	0.14732
2.0815	-0.0028973	-0.0024538	-0.0026207	0	0.0056827	0.0050059	0.009913	-0.0048653	0.0070732	0.0736	0.1636	0.22325	0.249	0.27562	0.32088	0.35671	0.37926	0.38995	0.38828	0.37939	0.36657	0.35241	0.33326	0.32655	0.31876	0.30856	0.29835	0.28455	0.27688	0.26723	0.25578	0.24656	0.23745	0.23057	0.21803	0.20991	0.2082	0.2021	0.19474	0.18723	0.18348	0.17633	0.17241	0.16581	0.16147	0.15731	0.15536	0.14805	0.14737
2.0797	-0.0031785	-0.0023925	-0.0026737	0	0.0056756	0.0048203	0.0099279	-0.0048405	0.0065425	0.073561	0.16399	0.22392	0.24995	0.27644	0.32186	0.35767	0.38037	0.39103	0.38893	0.38015	0.36731	0.35299	0.3338	0.32719	0.3195	0.30898	0.29868	0.28492	0.2775	0.26764	0.2561	0.24679	0.2381	0.23097	0.21792	0.2101	0.20857	0.2022	0.19471	0.18749	0.18389	0.17641	0.17254	0.16597	0.16166	0.15757	0.15569	0.148	0.14742
2.0779	-0.0034443	-0.0022909	-0.0027017	0	0.0055943	0.0047273	0.0099097	-0.0046393	0.0061821	0.073563	0.16428	0.22455	0.2509	0.27729	0.32284	0.35867	0.38153	0.39213	0.38962	0.38094	0.36806	0.35353	0.33442	0.32781	0.32023	0.30943	0.299	0.28535	0.27811	0.26804	0.25645	0.24707	0.2388	0.23139	0.21789	0.21037	0.20896	0.20232	0.19474	0.18774	0.18424	0.17652	0.17267	0.16618	0.16188	0.15787	0.15599	0.14806	0.14749
2.0761	-0.0036754	-0.0021604	-0.0026894	0	0.0054488	0.0047273	0.0098629	-0.0042714	0.0060402	0.07361	0.16447	0.2251	0.25181	0.27815	0.3238	0.35966	0.38271	0.39319	0.39032	0.38173	0.36879	0.35403	0.33513	0.32842	0.32092	0.3099	0.29931	0.28585	0.27867	0.26841	0.25684	0.24739	0.23951	0.23182	0.21794	0.21071	0.20936	0.20248	0.19482	0.18798	0.18451	0.17669	0.17281	0.16642	0.16211	0.15819	0.15625	0.14821	0.14756
2.0743	-0.0038546	-0.0020152	-0.0026297	0	0.0052545	0.0048127	0.0098087	-0.0037506	0.0061499	0.073711	0.1646	0.22559	0.25266	0.27904	0.32473	0.36064	0.38388	0.39418	0.39103	0.38253	0.36952	0.3545	0.33594	0.32904	0.3216	0.31039	0.29962	0.28642	0.27919	0.26874	0.25725	0.24778	0.24023	0.23225	0.21809	0.21112	0.20977	0.20267	0.19498	0.18825	0.18472	0.17693	0.17298	0.16669	0.16237	0.15856	0.15648	0.14848	0.14766
2.0726	-0.003977	-0.0018756	-0.0025256	0	0.0050364	0.0049549	0.0097477	-0.003117	0.0065039	0.073858	0.16465	0.226	0.25339	0.2799	0.3256	0.36156	0.38499	0.39504	0.39169	0.38331	0.37021	0.35494	0.33679	0.32967	0.32222	0.31087	0.29991	0.28704	0.27965	0.26902	0.25765	0.24822	0.24094	0.23267	0.2183	0.21157	0.21017	0.20289	0.19518	0.18852	0.18487	0.17721	0.17317	0.16697	0.16265	0.15895	0.15666	0.14883	0.14777
2.0708	-0.0040458	-0.001763	-0.0023958	0	0.004814	0.0051322	0.0096748	-0.0024242	0.007054	0.074031	0.16462	0.22631	0.25402	0.28077	0.32641	0.36244	0.38606	0.39579	0.39233	0.38408	0.3709	0.35538	0.3377	0.33034	0.32282	0.31135	0.30019	0.28774	0.28009	0.26927	0.25805	0.24868	0.24162	0.23306	0.21857	0.21206	0.21055	0.20315	0.19543	0.1888	0.18496	0.17754	0.17338	0.16726	0.16295	0.15932	0.15678	0.14926	0.14788
2.069	-0.0040805	-0.0017082	-0.0022723	0	0.0045922	0.0053101	0.0095852	-0.0017417	0.0077362	0.074214	0.16453	0.22654	0.25448	0.2816	0.32713	0.36324	0.38702	0.39638	0.39287	0.3848	0.37155	0.3558	0.33861	0.33103	0.32338	0.31179	0.30045	0.28846	0.2805	0.26947	0.25842	0.24913	0.24224	0.23338	0.21886	0.21255	0.21091	0.20341	0.19567	0.18908	0.18504	0.1779	0.17358	0.16755	0.16324	0.15966	0.15685	0.14974	0.148
2.0672	-0.0041024	-0.001729	-0.0021853	0	0.0043777	0.0054605	0.0094818	-0.0011334	0.008478	0.074381	0.16438	0.22667	0.2548	0.28239	0.32777	0.36396	0.38787	0.39682	0.39334	0.38546	0.37216	0.35619	0.3395	0.33173	0.32388	0.31219	0.3007	0.28921	0.28087	0.26962	0.25872	0.24956	0.24278	0.23365	0.21916	0.21301	0.21123	0.20369	0.19591	0.18935	0.18509	0.17826	0.17377	0.16781	0.16353	0.15995	0.15686	0.15022	0.14812
2.0654	-0.0041363	-0.0018396	-0.0021542	0	0.0041795	0.0055669	0.0093675	-0.0006399	0.009213	0.074519	0.1642	0.22672	0.25497	0.28314	0.32834	0.36459	0.3886	0.39712	0.39372	0.38604	0.37271	0.35655	0.34035	0.33241	0.32433	0.31255	0.30093	0.28995	0.28122	0.26973	0.25896	0.24994	0.24324	0.23384	0.21943	0.2134	0.2115	0.20394	0.19611	0.1896	0.18514	0.17862	0.17393	0.16803	0.16377	0.16018	0.15683	0.15067	0.14822
2.0637	-0.0042045	-0.0020384	-0.002201	0	0.0040022	0.0056192	0.0092497	-0.0002945	0.0098693	0.074613	0.16399	0.22668	0.25499	0.28383	0.32882	0.36515	0.3892	0.39729	0.39402	0.38653	0.37318	0.35686	0.34111	0.33304	0.32471	0.31286	0.30113	0.29065	0.28154	0.26978	0.25911	0.25023	0.24361	0.23393	0.21964	0.21371	0.21171	0.20416	0.19625	0.1898	0.18516	0.17893	0.17404	0.16821	0.16394	0.16032	0.15676	0.15108	0.1483
2.0619	-0.0043278	-0.0023233	-0.0023414	0	0.0038496	0.0056107	0.0091254	-0.000128	0.010379	0.074644	0.16376	0.22658	0.2549	0.28449	0.32926	0.36565	0.38972	0.3974	0.39428	0.38693	0.3736	0.35713	0.34181	0.33363	0.32501	0.31312	0.30132	0.29131	0.28184	0.2698	0.25919	0.25044	0.2439	0.23391	0.21978	0.21395	0.21187	0.20436	0.19634	0.18997	0.1852	0.17922	0.17412	0.16836	0.16406	0.1604	0.15666	0.15143	0.14838
2.0601	-0.0045277	-0.0026879	-0.0025782	0	0.0037118	0.0055444	0.009001	-0.000146	0.010702	0.074602	0.16352	0.22642	0.25473	0.2851	0.32965	0.36609	0.39016	0.39744	0.39451	0.38723	0.37394	0.35735	0.34243	0.33413	0.32523	0.31331	0.30149	0.29191	0.28211	0.26977	0.2592	0.25054	0.24408	0.23378	0.21985	0.2141	0.21196	0.2045	0.19637	0.19007	0.18524	0.17945	0.17414	0.16847	0.16407	0.16042	0.15654	0.1517	0.14842
2.0584	-0.0048012	-0.0031129	-0.002891	0	0.0035842	0.0054301	0.0088942	-0.0003235	0.010833	0.074491	0.16328	0.22624	0.25453	0.28569	0.33003	0.36648	0.39055	0.39745	0.39473	0.38746	0.37422	0.35752	0.34298	0.33456	0.32534	0.31343	0.30165	0.29243	0.28235	0.26969	0.25916	0.25055	0.24417	0.23355	0.21986	0.21416	0.21198	0.2046	0.19636	0.19011	0.18529	0.17961	0.17411	0.16852	0.16401	0.16041	0.15644	0.15189	0.14842
2.0566	-0.0051106	-0.0035546	-0.0032478	0	0.0034767	0.0052853	0.0088175	-0.0006181	0.010777	0.074324	0.1631	0.22608	0.25433	0.28626	0.33041	0.36686	0.39094	0.39747	0.39499	0.38764	0.37447	0.35765	0.34347	0.33492	0.32535	0.31349	0.30185	0.29288	0.28256	0.26958	0.25908	0.25051	0.24421	0.23325	0.21984	0.21418	0.21196	0.20466	0.1963	0.19011	0.18536	0.17973	0.17403	0.16855	0.16389	0.16039	0.15636	0.15201	0.14837
2.0549	-0.0054261	-0.0039761	-0.0036182	0	0.0033889	0.0051251	0.0087761	-0.000977	0.010556	0.074127	0.16301	0.22599	0.25419	0.28682	0.33083	0.36724	0.39137	0.39755	0.39533	0.38784	0.37471	0.35779	0.34393	0.33524	0.32528	0.31352	0.30209	0.29329	0.28278	0.26948	0.259	0.25046	0.24422	0.23291	0.21984	0.21419	0.21192	0.20469	0.19623	0.19008	0.18547	0.17984	0.17393	0.16857	0.16373	0.1604	0.15635	0.1521	0.14831
2.0531	-0.0057121	-0.0043451	-0.0039785	0	0.0033239	0.0049695	0.0087775	-0.0013607	0.010194	0.073916	0.16299	0.22599	0.25413	0.28737	0.33129	0.36765	0.39189	0.3977	0.39576	0.38807	0.37497	0.35793	0.34439	0.33555	0.32515	0.31354	0.3024	0.29366	0.28302	0.2694	0.25895	0.25043	0.24422	0.23258	0.21988	0.21425	0.2119	0.20472	0.19615	0.19005	0.18564	0.17993	0.17381	0.16859	0.1636	0.16047	0.15639	0.15217	0.14822
2.0514	-0.0059458	-0.0046408	-0.0043038	0	0.0032791	0.0048275	0.008819	-0.0017213	0.0097317	0.073719	0.16307	0.2261	0.25418	0.28791	0.33181	0.36812	0.39251	0.39794	0.39631	0.38839	0.37526	0.35809	0.34484	0.33589	0.325	0.31359	0.30277	0.294	0.28329	0.26936	0.25894	0.25044	0.24423	0.23227	0.21998	0.21438	0.21191	0.20473	0.19609	0.19	0.18586	0.18004	0.17367	0.16861	0.1635	0.16063	0.15649	0.15224	0.14812
2.0496	-0.0060989	-0.0048459	-0.0045759	0	0.0032547	0.0047117	0.0088988	-0.0020122	0.0092142	0.073567	0.16327	0.22634	0.25435	0.28843	0.33238	0.36866	0.39326	0.39829	0.39697	0.38884	0.3756	0.35829	0.3453	0.33627	0.32485	0.31369	0.30321	0.29433	0.2836	0.2694	0.25901	0.25053	0.24428	0.23204	0.22016	0.2146	0.21195	0.20475	0.19606	0.18995	0.18613	0.18017	0.17353	0.16866	0.16346	0.16087	0.15663	0.15233	0.14802
2.0479	-0.006133	-0.004936	-0.004786	0	0.0032664	0.004637	0.0090099	-0.0021941	0.0086771	0.073487	0.16357	0.22672	0.25464	0.28893	0.33303	0.36932	0.39417	0.39873	0.39774	0.38942	0.376	0.35855	0.34577	0.33672	0.32475	0.31389	0.30373	0.29466	0.284	0.26955	0.25915	0.25073	0.24439	0.23192	0.22044	0.21491	0.21208	0.20479	0.19609	0.18993	0.18644	0.18035	0.17341	0.16876	0.16351	0.16121	0.15681	0.15248	0.14796
2.0461	-0.0060538	-0.0049108	-0.0049418	0	0.0033186	0.0046035	0.0091344	-0.0022529	0.0081514	0.073492	0.16397	0.2272	0.25506	0.28941	0.33374	0.37011	0.39524	0.39929	0.39863	0.39017	0.37646	0.35888	0.34625	0.33723	0.32476	0.31422	0.30432	0.29503	0.28449	0.26983	0.25938	0.25104	0.24458	0.23193	0.22082	0.21534	0.2123	0.20488	0.19617	0.18994	0.18678	0.1806	0.17332	0.16895	0.16366	0.16163	0.157	0.15271	0.14796
2.0444	-0.0058889	-0.0047889	-0.0050509	0	0.0034047	0.0046222	0.0092615	-0.0021839	0.0076704	0.07358	0.16443	0.22778	0.25561	0.28988	0.33451	0.37106	0.39644	0.39993	0.39961	0.39107	0.377	0.35928	0.34674	0.33783	0.3249	0.3147	0.30495	0.29542	0.28506	0.27025	0.25969	0.25144	0.24484	0.23206	0.22129	0.21588	0.21261	0.20503	0.19632	0.19001	0.18714	0.18092	0.17327	0.16922	0.1639	0.16213	0.15719	0.15302	0.14806
2.0426	-0.0056592	-0.0045962	-0.0051202	0	0.0035216	0.004698	0.0093832	-0.0020039	0.0072568	0.073734	0.16486	0.22838	0.25624	0.29034	0.33528	0.37213	0.39772	0.40062	0.40062	0.39205	0.37757	0.3597	0.3472	0.33845	0.32517	0.3153	0.30557	0.2958	0.28565	0.27079	0.26004	0.25189	0.24514	0.23226	0.22177	0.21647	0.21299	0.20522	0.19652	0.19012	0.18746	0.18127	0.17325	0.16956	0.16421	0.16266	0.15733	0.15339	0.14824
2.0409	-0.0053812	-0.0043542	-0.0051492	0	0.0036594	0.0048302	0.0094929	-0.0017098	0.0069323	0.073939	0.16528	0.22901	0.25695	0.29083	0.33608	0.37332	0.39905	0.40134	0.40165	0.39313	0.3782	0.36019	0.34766	0.3391	0.32557	0.31601	0.30618	0.29621	0.28627	0.27143	0.26045	0.25236	0.24549	0.23255	0.22227	0.2171	0.21343	0.20549	0.19678	0.19029	0.18776	0.18166	0.17329	0.16998	0.16457	0.16321	0.15744	0.15383	0.14853
2.0392	-0.0050664	-0.0040856	-0.0051484	0	0.0038086	0.0050209	0.0095798	-0.0013225	0.0067041	0.074171	0.16564	0.22959	0.2577	0.29134	0.33687	0.37458	0.40037	0.40206	0.40264	0.39424	0.37888	0.36073	0.34811	0.33974	0.32608	0.3168	0.30677	0.29662	0.28688	0.27213	0.26088	0.25284	0.24586	0.23287	0.22276	0.21774	0.21392	0.20582	0.19706	0.19053	0.18801	0.18206	0.17339	0.17047	0.16495	0.16373	0.15752	0.1543	0.1489
2.0374	-0.0047253	-0.0038042	-0.0051143	0	0.0039522	0.0052662	0.0096336	-0.0008644	0.0065812	0.074411	0.16593	0.23014	0.25849	0.29191	0.33767	0.37588	0.40163	0.40279	0.40359	0.39535	0.37959	0.3613	0.34855	0.34033	0.32671	0.31766	0.30733	0.29706	0.28745	0.27288	0.26133	0.2533	0.24623	0.23322	0.22324	0.21837	0.21443	0.20622	0.19736	0.19086	0.18823	0.18248	0.17356	0.17103	0.16535	0.1642	0.15759	0.15479	0.14935
2.0357	-0.0043863	-0.0035368	-0.0050403	0	0.0040638	0.0055577	0.0096509	-0.0003694	0.006582	0.074628	0.16609	0.23061	0.25931	0.29254	0.33842	0.37718	0.40279	0.40352	0.40448	0.39641	0.38031	0.36189	0.349	0.34084	0.3274	0.31852	0.30785	0.29748	0.28792	0.27361	0.26178	0.25371	0.24658	0.23357	0.22369	0.21899	0.21491	0.20666	0.19767	0.19127	0.18842	0.18287	0.17379	0.1716	0.16573	0.16457	0.15767	0.15527	0.14985
2.034	-0.0040439	-0.0033009	-0.0049089	0	0.0041278	0.0058915	0.0096309	0.0001257	0.0067048	0.074807	0.16614	0.23099	0.26012	0.29321	0.33913	0.37842	0.40379	0.40423	0.40527	0.39737	0.38102	0.3625	0.34945	0.34127	0.32813	0.31937	0.30832	0.29787	0.28827	0.27427	0.26221	0.25406	0.24689	0.23388	0.2241	0.21957	0.21535	0.2071	0.19796	0.19173	0.1886	0.18322	0.17409	0.17215	0.16608	0.16484	0.15777	0.15568	0.15037
2.0323	-0.0037077	-0.0031123	-0.0047297	0	0.0041314	0.0062314	0.0095607	0.0005803	0.0069277	0.074934	0.16609	0.23128	0.26088	0.29392	0.3398	0.37956	0.40464	0.40493	0.40596	0.39823	0.3817	0.36313	0.34993	0.34159	0.32886	0.32018	0.30876	0.29823	0.2885	0.27485	0.26263	0.25437	0.24715	0.23418	0.22446	0.22011	0.21572	0.20752	0.19822	0.19224	0.18877	0.18352	0.17445	0.17266	0.16638	0.165	0.15791	0.15602	0.15085
2.0306	-0.0033847	-0.0029652	-0.0045027	0	0.0040716	0.0065574	0.0094373	0.0009803	0.007246	0.075014	0.16595	0.23148	0.26158	0.29464	0.3404	0.38056	0.40533	0.40562	0.40657	0.39895	0.38231	0.36377	0.35043	0.3418	0.32958	0.32091	0.30916	0.29856	0.2886	0.27531	0.263	0.25464	0.24736	0.23445	0.22481	0.2206	0.21598	0.20786	0.19844	0.19277	0.18896	0.18376	0.17486	0.1731	0.16663	0.16502	0.15809	0.15626	0.15126
2.0289	-0.0030921	-0.0028631	-0.0042385	0	0.003949	0.0068438	0.0092487	0.001288	0.0076517	0.075052	0.16576	0.23159	0.26222	0.29534	0.34097	0.38144	0.40588	0.40632	0.40712	0.39954	0.38283	0.36441	0.35095	0.34193	0.33025	0.32157	0.30955	0.29885	0.2886	0.27565	0.26334	0.25489	0.24751	0.23468	0.22515	0.22105	0.21613	0.2081	0.19861	0.1933	0.18918	0.18393	0.17529	0.17346	0.16683	0.16492	0.15834	0.1564	0.15158
2.0271	-0.0028581	-0.0028055	-0.0039349	0	0.0037738	0.0070734	0.0090111	0.0014907	0.0081422	0.075064	0.16552	0.23163	0.26282	0.29604	0.34152	0.38222	0.40633	0.40703	0.40764	0.4	0.38326	0.36503	0.35151	0.34201	0.3309	0.32215	0.30992	0.2991	0.28852	0.27588	0.26365	0.25515	0.24763	0.23489	0.22549	0.22148	0.21618	0.20822	0.19877	0.19383	0.18944	0.18405	0.17574	0.17372	0.16701	0.16476	0.15865	0.15646	0.15183
2.0255	-0.0027143	-0.0027954	-0.0036043	0	0.0035632	0.0072343	0.0087468	0.001576	0.0086969	0.075053	0.16525	0.23161	0.26332	0.2967	0.34203	0.38288	0.40669	0.40775	0.40812	0.40034	0.38359	0.36563	0.35207	0.34207	0.33147	0.32263	0.31025	0.2993	0.28839	0.27601	0.26391	0.25541	0.24771	0.23507	0.22583	0.22185	0.21613	0.20822	0.1989	0.1943	0.1897	0.18407	0.17616	0.17388	0.16714	0.16454	0.15899	0.15643	0.15196
2.0237	-0.0026793	-0.0028368	-0.0032673	0	0.0033312	0.0073111	0.0084651	0.0015464	0.0092786	0.075031	0.165	0.23153	0.26373	0.29732	0.34253	0.38346	0.40698	0.40846	0.40857	0.40059	0.38381	0.36619	0.35263	0.34215	0.33199	0.32298	0.31055	0.29948	0.28823	0.27604	0.26413	0.25567	0.24775	0.23521	0.22617	0.22218	0.216	0.20811	0.19902	0.19471	0.18996	0.18403	0.17652	0.17394	0.16724	0.1643	0.15933	0.15633	0.15196
2.0221	-0.0027759	-0.0029298	-0.0029457	0	0.0030916	0.0072932	0.0081806	0.001424	0.009869	0.075	0.16478	0.23141	0.26405	0.29791	0.34304	0.38401	0.40724	0.40916	0.40903	0.40078	0.38397	0.36672	0.35318	0.34227	0.33244	0.32322	0.31084	0.29966	0.2881	0.27602	0.26431	0.25596	0.24778	0.23533	0.22651	0.22245	0.21582	0.20791	0.19914	0.19506	0.19021	0.18393	0.1768	0.17393	0.16734	0.16408	0.15968	0.15619	0.15186
2.0203	-0.0029937	-0.0030612	-0.0026439	0	0.0028636	0.0072028	0.0079267	0.0012445	0.010472	0.074976	0.16462	0.23129	0.26431	0.29849	0.34358	0.38455	0.40751	0.40988	0.40952	0.40094	0.38409	0.3672	0.35372	0.34247	0.33286	0.32336	0.31111	0.29986	0.288	0.27596	0.26448	0.25626	0.2478	0.23543	0.22688	0.22268	0.21564	0.20768	0.19929	0.19537	0.19044	0.18379	0.177	0.17386	0.16745	0.16392	0.16002	0.15604	0.1517
2.0187	-0.0033327	-0.0032469	-0.0023743	0	0.0026604	0.0070485	0.0077223	0.0010132	0.011048	0.074953	0.16453	0.23117	0.26452	0.29906	0.34415	0.38512	0.40779	0.41057	0.41	0.40107	0.3842	0.36765	0.35423	0.34276	0.33322	0.32339	0.31136	0.30009	0.28794	0.27589	0.26463	0.25656	0.24781	0.23552	0.22724	0.22286	0.21548	0.20745	0.19948	0.19563	0.19063	0.18362	0.17711	0.17374	0.16757	0.16384	0.16033	0.15588	0.1515
2.017	-0.0037806	-0.0034878	-0.0021391	0	0.0025008	0.0068493	0.0076015	0.0007557	0.01156	0.074929	0.16453	0.23107	0.26468	0.29964	0.34473	0.38572	0.4081	0.41126	0.41049	0.4012	0.38432	0.36808	0.35469	0.34312	0.33355	0.32332	0.31159	0.30036	0.28794	0.2758	0.26477	0.25686	0.24782	0.23559	0.22759	0.22299	0.21537	0.20729	0.19973	0.19585	0.19076	0.18345	0.17715	0.17361	0.16772	0.16385	0.1606	0.15572	0.15125
2.0153	-0.0043009	-0.0037842	-0.0019545	0	0.0023971	0.0066167	0.0075676	0.0004859	0.011973	0.074896	0.16461	0.23101	0.26481	0.3002	0.34533	0.38635	0.40844	0.41191	0.41097	0.40133	0.38446	0.3685	0.35511	0.34354	0.33382	0.32317	0.31182	0.30068	0.288	0.27569	0.26488	0.25714	0.24783	0.23566	0.22791	0.22308	0.21533	0.20718	0.20002	0.19603	0.19082	0.18328	0.17713	0.17346	0.16788	0.16393	0.16082	0.15555	0.15097
2.0136	-0.0048588	-0.0041414	-0.0018368	0	0.0023629	0.0063596	0.0076124	0.0002226	0.012267	0.074853	0.16478	0.231	0.26493	0.30074	0.34594	0.38704	0.40881	0.41253	0.41144	0.40144	0.38462	0.36891	0.35545	0.34397	0.33405	0.32296	0.31205	0.30104	0.2881	0.27558	0.26497	0.2574	0.24783	0.23573	0.2282	0.22312	0.21534	0.20714	0.20033	0.19619	0.19084	0.18313	0.17709	0.17332	0.16803	0.16405	0.16098	0.15538	0.15069
2.0119	-0.0054122	-0.0045422	-0.0017804	0	0.0024221	0.0060977	0.0077432	-1.73e-05	0.012437	0.074798	0.16503	0.23107	0.26508	0.30125	0.34655	0.38779	0.40924	0.41314	0.41189	0.40151	0.38478	0.36933	0.35574	0.3444	0.33426	0.32276	0.3123	0.30143	0.28825	0.27548	0.26505	0.25766	0.24782	0.23581	0.22847	0.22317	0.21544	0.20718	0.20067	0.19634	0.19081	0.18302	0.17707	0.17321	0.16819	0.1642	0.16111	0.15523	0.15045
2.0102	-0.0059266	-0.0049636	-0.0017775	0	0.0025876	0.0058504	0.0079647	-0.0002229	0.012473	0.074747	0.16535	0.23126	0.26529	0.30173	0.34719	0.38861	0.40972	0.41372	0.41231	0.40154	0.38494	0.36977	0.35599	0.34481	0.33446	0.3226	0.31258	0.30183	0.28846	0.2754	0.26514	0.25791	0.24783	0.23591	0.22871	0.22322	0.21562	0.20727	0.20102	0.19647	0.19076	0.18295	0.1771	0.17315	0.16835	0.16435	0.16121	0.15512	0.15026
2.0086	-0.0063904	-0.0053964	-0.0018176	0	0.0028557	0.0056205	0.0082561	-0.0004011	0.012344	0.074696	0.16573	0.23154	0.26558	0.30216	0.34783	0.38947	0.41026	0.41428	0.41272	0.40152	0.38506	0.37021	0.35618	0.34516	0.33463	0.3225	0.3129	0.3022	0.2887	0.27533	0.26521	0.25814	0.24782	0.23603	0.22894	0.22329	0.21584	0.20738	0.20136	0.19657	0.19069	0.18291	0.17718	0.17313	0.16848	0.16448	0.16128	0.15504	0.15011
2.0069	-0.0067757	-0.0058107	-0.0018893	0	0.0032125	0.0054087	0.0086009	-0.0005274	0.012069	0.074649	0.16614	0.23196	0.26595	0.30255	0.34848	0.39039	0.41085	0.41483	0.41314	0.40147	0.38515	0.37067	0.35634	0.34545	0.33481	0.32248	0.31329	0.30253	0.28896	0.2753	0.26528	0.25835	0.24783	0.23617	0.22917	0.22338	0.21609	0.20749	0.20167	0.19663	0.19061	0.18289	0.17734	0.17315	0.16858	0.16457	0.16134	0.15501	0.15003
2.0052	-0.0070582	-0.0061832	-0.0019883	0	0.0036322	0.0052117	0.0089646	-0.0005959	0.011666	0.074605	0.16658	0.23248	0.26641	0.3029	0.34917	0.39136	0.4115	0.41539	0.41358	0.40137	0.3852	0.37112	0.35648	0.34569	0.33499	0.3226	0.31374	0.30282	0.28926	0.27532	0.26538	0.25855	0.24783	0.23634	0.22942	0.22352	0.21638	0.20758	0.20194	0.19666	0.19055	0.18289	0.17756	0.17323	0.16867	0.16462	0.16141	0.15506	0.15003
2.0035	-0.0072368	-0.0064938	-0.0020984	0	0.0040778	0.0050219	0.0093226	-0.0006001	0.011156	0.074551	0.16699	0.2331	0.26694	0.30323	0.34988	0.39236	0.41218	0.41593	0.41403	0.40124	0.38522	0.37153	0.3566	0.34586	0.33519	0.32284	0.31425	0.30302	0.28956	0.27539	0.2655	0.25871	0.24783	0.2365	0.22969	0.22368	0.21665	0.2076	0.20217	0.19663	0.19049	0.18287	0.17783	0.17333	0.16873	0.16462	0.16148	0.15517	0.1501
2.0018	-0.0073009	-0.0067089	-0.0021826	0	0.0045064	0.004837	0.0096614	-0.0005409	0.010564	0.074478	0.16738	0.23381	0.26755	0.30357	0.35063	0.39339	0.41292	0.41652	0.41455	0.40116	0.38526	0.37192	0.35676	0.34603	0.33543	0.32321	0.31483	0.30316	0.28986	0.27553	0.26567	0.25886	0.24787	0.23669	0.23002	0.22391	0.21694	0.2076	0.20238	0.19658	0.19047	0.18286	0.17814	0.17346	0.16878	0.1646	0.16161	0.15535	0.15025
2.0002	-0.0072662	-0.0068272	-0.002227	0	0.0048599	0.0046412	0.0099474	-0.0004257	0.0099141	0.074379	0.16769	0.23453	0.26818	0.30392	0.3514	0.39439	0.41367	0.41712	0.4151	0.40113	0.38533	0.37224	0.35694	0.34617	0.33567	0.32365	0.31545	0.30321	0.29013	0.27571	0.26587	0.25893	0.24791	0.23685	0.23038	0.22413	0.2172	0.20753	0.20256	0.19648	0.19044	0.18283	0.17844	0.17357	0.16879	0.16456	0.16174	0.15556	0.15043
1.9985	-0.0071565	-0.0068635	-0.0022276	0	0.005097	0.0044185	0.010148	-0.0002763	0.0092368	0.074228	0.16792	0.23523	0.26882	0.30431	0.35218	0.39536	0.41444	0.41774	0.4157	0.40119	0.38549	0.3725	0.35717	0.34632	0.33592	0.32415	0.31609	0.30324	0.29035	0.27596	0.26609	0.25896	0.24796	0.23701	0.2308	0.22435	0.21745	0.20744	0.20274	0.19637	0.19043	0.18282	0.17871	0.17367	0.16879	0.16452	0.1619	0.15578	0.15062
1.9969	-0.0069816	-0.0068286	-0.0021936	0	0.0051982	0.0041624	0.010253	-0.0001001	0.0085935	0.074031	0.16805	0.23586	0.26945	0.30475	0.35296	0.39627	0.41519	0.41836	0.4163	0.40134	0.38575	0.3727	0.35745	0.34647	0.33617	0.32468	0.31671	0.30326	0.29051	0.27626	0.26636	0.25896	0.24801	0.23714	0.23125	0.22457	0.21768	0.20732	0.20293	0.19627	0.19042	0.18282	0.17895	0.17374	0.16877	0.16448	0.16206	0.15598	0.15082
1.9952	-0.0067642	-0.0067322	-0.0021204	0	0.0051648	0.0038798	0.010262	7.47e-05	0.0080211	0.073799	0.16805	0.23637	0.27007	0.30522	0.35373	0.39709	0.41589	0.41897	0.41688	0.4016	0.3861	0.37285	0.35779	0.34662	0.3364	0.32519	0.3173	0.30328	0.29059	0.27658	0.26665	0.25893	0.24804	0.23724	0.23173	0.22476	0.21787	0.20719	0.20313	0.19619	0.19043	0.18287	0.17913	0.17377	0.16873	0.16445	0.1622	0.15614	0.15099
1.9936	-0.0065484	-0.0065924	-0.0019984	0	0.0050013	0.0035712	0.010178	0.0002309	0.0075637	0.073552	0.16796	0.23673	0.27069	0.30575	0.35451	0.39782	0.41657	0.41957	0.41743	0.40197	0.38655	0.37296	0.35821	0.34681	0.33662	0.32568	0.31784	0.30331	0.29061	0.27694	0.26696	0.2589	0.24806	0.23731	0.23223	0.22493	0.21804	0.20709	0.20336	0.19618	0.19046	0.18297	0.17926	0.1738	0.16866	0.16446	0.16231	0.15623	0.1511
1.9919	-0.0063665	-0.0064265	-0.0018278	0	0.0047318	0.0032513	0.010009	0.0003575	0.0072599	0.073329	0.16776	0.23693	0.27128	0.30631	0.35527	0.39846	0.4172	0.42014	0.41793	0.40242	0.38707	0.37306	0.35867	0.34702	0.3368	0.32609	0.3183	0.30337	0.29055	0.27729	0.26727	0.25886	0.24805	0.23736	0.23271	0.22508	0.21816	0.20703	0.2036	0.19625	0.19051	0.18314	0.17934	0.17381	0.16858	0.16448	0.16233	0.15623	0.15115
1.9903	-0.006252	-0.006259	-0.0016351	0	0.0043824	0.0029272	0.0097537	0.0004436	0.0071212	0.073173	0.16751	0.23696	0.27186	0.3069	0.35602	0.39902	0.41779	0.42066	0.41836	0.40293	0.38762	0.37316	0.35914	0.34724	0.33695	0.32645	0.31868	0.30347	0.29042	0.27762	0.26755	0.25885	0.24799	0.23739	0.23316	0.22518	0.21822	0.20702	0.20385	0.19638	0.19057	0.18336	0.17937	0.17382	0.1685	0.16453	0.16227	0.15615	0.15113
1.9886	-0.0062139	-0.0060989	-0.0014447	0	0.0040001	0.0026276	0.0094416	0.0004832	0.0071623	0.073114	0.16721	0.23686	0.27243	0.30752	0.35676	0.39952	0.41831	0.42111	0.4187	0.40343	0.38815	0.37331	0.35961	0.34746	0.33708	0.32678	0.31897	0.30358	0.29024	0.27791	0.26781	0.25887	0.24788	0.23741	0.23355	0.22526	0.21823	0.20707	0.20408	0.19658	0.19064	0.18359	0.17939	0.17385	0.16842	0.16458	0.16209	0.156	0.15105
1.987	-0.0062469	-0.0059389	-0.0012689	0	0.0036193	0.0023751	0.0090942	0.0004831	0.0073802	0.07319	0.16695	0.23666	0.27302	0.30818	0.35753	0.4	0.41879	0.42153	0.41898	0.40393	0.38864	0.37352	0.36005	0.3477	0.33722	0.32709	0.31921	0.30371	0.29005	0.27817	0.26804	0.25894	0.24774	0.23745	0.23388	0.22533	0.21818	0.2072	0.20429	0.19684	0.19074	0.18386	0.17942	0.17392	0.16836	0.16466	0.16184	0.1558	0.15094
1.9853	-0.0063492	-0.0057782	-0.0011091	0	0.0032613	0.0021799	0.0087199	0.0004456	0.0077459	0.073408	0.16672	0.23642	0.27358	0.30884	0.35831	0.40045	0.41922	0.4219	0.41919	0.4044	0.38906	0.37378	0.36041	0.34795	0.33737	0.32738	0.31936	0.30381	0.28985	0.27836	0.26822	0.25901	0.24756	0.23748	0.23408	0.22536	0.21806	0.20737	0.20445	0.19711	0.19084	0.1841	0.17944	0.17402	0.16831	0.16473	0.16151	0.15554	0.1508
1.9837	-0.0065134	-0.0056215	-0.0009872	0	0.0029313	0.0020477	0.0083174	0.0003774	0.0082292	0.073755	0.16657	0.23616	0.27409	0.30952	0.35911	0.40088	0.4196	0.42222	0.41935	0.4048	0.38939	0.37409	0.36069	0.3482	0.33754	0.32766	0.31944	0.30385	0.28967	0.27847	0.26834	0.25908	0.24736	0.23753	0.23415	0.22536	0.21789	0.20758	0.20454	0.19736	0.19089	0.1843	0.17949	0.17412	0.16828	0.16479	0.16112	0.15524	0.15065
1.9821	-0.0067048	-0.0054688	-0.0009268	0	0.0026431	0.0019942	0.0079026	0.0002815	0.0087838	0.074211	0.1665	0.23596	0.27456	0.31022	0.35992	0.40131	0.41994	0.42251	0.41948	0.40514	0.38966	0.37444	0.36086	0.34845	0.33773	0.32796	0.31948	0.30388	0.28952	0.27852	0.2684	0.25913	0.24717	0.23761	0.23409	0.22531	0.21767	0.20783	0.20458	0.19757	0.19091	0.18442	0.17956	0.17421	0.16827	0.16487	0.16075	0.15493	0.15053
1.9804	-0.0068971	-0.0053163	-0.0009471	0	0.0024034	0.002022	0.0074956	0.0001465	0.0093634	0.074746	0.16653	0.23583	0.27497	0.31092	0.36074	0.40173	0.42021	0.42274	0.41954	0.40542	0.38988	0.37481	0.36094	0.34866	0.33793	0.32827	0.31946	0.30386	0.28942	0.27851	0.2684	0.25913	0.24695	0.23768	0.2339	0.2252	0.21739	0.20807	0.20455	0.19769	0.19085	0.18445	0.17962	0.17428	0.16826	0.16493	0.16041	0.15463	0.15045
1.9788	-0.0070659	-0.0051646	-0.0010504	0	0.0022223	0.0021405	0.0071277	-3.02e-05	0.0099454	0.075322	0.16664	0.23579	0.27532	0.31165	0.36157	0.40213	0.42043	0.42296	0.41958	0.40565	0.39008	0.37518	0.36097	0.34888	0.33815	0.32859	0.3194	0.30381	0.28937	0.27847	0.26835	0.25907	0.24677	0.23777	0.2336	0.22505	0.2171	0.20832	0.20448	0.19774	0.19075	0.18442	0.1797	0.17433	0.16828	0.165	0.16016	0.15436	0.15044
1.9772	-0.0072062	-0.0050163	-0.0012218	0	0.002091	0.0023291	0.0067975	-0.0002535	0.010496	0.075905	0.16682	0.23584	0.27559	0.31237	0.36239	0.40251	0.4206	0.42315	0.41959	0.40584	0.39026	0.37552	0.36095	0.34907	0.33833	0.32888	0.31931	0.30372	0.28938	0.27842	0.26826	0.25892	0.24661	0.23787	0.2332	0.22483	0.21677	0.20855	0.20438	0.19771	0.1906	0.18434	0.17976	0.17434	0.16831	0.16509	0.16002	0.15414	0.1505
1.9756	-0.0073096	-0.0048715	-0.0014533	0	0.0020078	0.0025786	0.0065275	-0.0005194	0.010996	0.076463	0.16705	0.23596	0.27578	0.31308	0.36319	0.40285	0.42074	0.42331	0.41957	0.40598	0.39044	0.3758	0.3609	0.34922	0.33847	0.32915	0.31918	0.3036	0.28941	0.27835	0.26814	0.25871	0.24645	0.23798	0.23276	0.22456	0.21642	0.20876	0.20427	0.1976	0.1904	0.18421	0.17979	0.1743	0.16834	0.16518	0.15999	0.15399	0.15062
1.974	-0.0073807	-0.0047339	-0.001742	0	0.0019729	0.0028841	0.0063446	-0.0008312	0.011418	0.076986	0.16731	0.23616	0.2759	0.31378	0.36397	0.40313	0.42086	0.42348	0.41953	0.40608	0.39063	0.37602	0.36088	0.34934	0.33856	0.32939	0.31904	0.30346	0.28947	0.27829	0.26799	0.25846	0.24631	0.23811	0.23232	0.22425	0.21605	0.20895	0.20418	0.19745	0.19016	0.18405	0.17978	0.17425	0.16839	0.16528	0.16006	0.15394	0.15081
1.9723	-0.007416	-0.0045929	-0.0020641	0	0.001988	0.0032273	0.0062775	-0.0011786	0.011747	0.077476	0.1676	0.23639	0.27597	0.31448	0.36474	0.40338	0.42102	0.42367	0.41948	0.40615	0.39081	0.37617	0.3609	0.34944	0.3386	0.32961	0.31889	0.30331	0.28954	0.27827	0.26786	0.2582	0.24616	0.23826	0.23192	0.22391	0.21567	0.20914	0.20412	0.19729	0.18995	0.18389	0.17973	0.17419	0.16851	0.16538	0.16023	0.15401	0.15105
1.9707	-0.0074233	-0.0044462	-0.0024013	0	0.0020482	0.003583	0.0063363	-0.0015501	0.01198	0.07794	0.1679	0.23665	0.27599	0.31516	0.36548	0.4036	0.42122	0.42391	0.41945	0.40618	0.39097	0.37625	0.36096	0.34952	0.33857	0.32979	0.31874	0.30313	0.28958	0.27828	0.26774	0.25794	0.24601	0.23842	0.23156	0.22355	0.21528	0.20932	0.20409	0.19714	0.18978	0.18374	0.17965	0.17416	0.16868	0.16548	0.16044	0.15418	0.15131
1.9691	-0.0074174	-0.0043061	-0.0027313	0	0.0021366	0.0039219	0.006515	-0.0019121	0.012113	0.078383	0.16823	0.23692	0.27597	0.31581	0.36621	0.4038	0.42149	0.4242	0.41947	0.40617	0.39109	0.37626	0.36104	0.34958	0.3385	0.32993	0.31861	0.30293	0.2896	0.27831	0.26765	0.25775	0.24587	0.23863	0.23128	0.22319	0.21489	0.20951	0.20409	0.19701	0.18967	0.18361	0.17957	0.17415	0.16891	0.16557	0.16068	0.15446	0.15157
1.9675	-0.0074088	-0.004177	-0.0030376	0	0.0022281	0.0042047	0.0067934	-0.002242	0.012122	0.078806	0.16858	0.2372	0.2759	0.31641	0.36693	0.40398	0.42185	0.42456	0.41954	0.40609	0.39115	0.37621	0.36114	0.3496	0.33839	0.33003	0.31848	0.30267	0.28954	0.27835	0.26761	0.25762	0.24573	0.23888	0.23104	0.22284	0.2145	0.20968	0.2041	0.19691	0.18962	0.18349	0.17947	0.17417	0.16919	0.16562	0.1609	0.15478	0.1518
1.9659	-0.0073913	-0.0040694	-0.0033177	0	0.0023075	0.0044094	0.0071665	-0.0025172	0.011998	0.079198	0.16896	0.23748	0.2758	0.31695	0.36764	0.40415	0.42229	0.42498	0.41966	0.40595	0.39115	0.3761	0.36123	0.34961	0.33827	0.33012	0.31838	0.30236	0.28942	0.27838	0.26762	0.25757	0.2456	0.23918	0.23085	0.2225	0.21411	0.2098	0.2041	0.19684	0.1896	0.18336	0.17939	0.1742	0.16951	0.16563	0.16109	0.15512	0.15197
1.9643	-0.0073813	-0.0040012	-0.0035657	0	0.0023514	0.004501	0.0075944	-0.0027398	0.011727	0.079538	0.16934	0.23776	0.27569	0.31742	0.36835	0.40433	0.4228	0.42545	0.41984	0.40575	0.39107	0.37595	0.36129	0.34958	0.33813	0.33017	0.31829	0.302	0.28923	0.27841	0.26768	0.25758	0.24548	0.23952	0.23067	0.22218	0.21373	0.20986	0.20405	0.19678	0.18961	0.18323	0.17932	0.17423	0.16986	0.1656	0.16122	0.15545	0.15206
1.9627	-0.0073669	-0.0039875	-0.0037718	0	0.0023395	0.0044548	0.0080333	-0.0028913	0.011324	0.079811	0.16973	0.23803	0.27557	0.31781	0.36906	0.40453	0.42336	0.42592	0.42007	0.4055	0.39092	0.37577	0.3613	0.34951	0.33798	0.33019	0.31821	0.30162	0.28897	0.27841	0.26777	0.25763	0.24539	0.23989	0.23048	0.22186	0.21335	0.20985	0.20395	0.19672	0.18964	0.18307	0.17929	0.17422	0.1702	0.16554	0.16129	0.15571	0.15207
1.9611	-0.0073673	-0.0040657	-0.003952	0	0.0022569	0.0042685	0.0084335	-0.0029756	0.010785	0.079982	0.17012	0.23832	0.27545	0.3181	0.36977	0.40474	0.42393	0.42637	0.42033	0.40518	0.3907	0.37556	0.36123	0.34938	0.33781	0.33017	0.31812	0.3012	0.28864	0.27836	0.2679	0.25767	0.24533	0.24027	0.23025	0.22156	0.21298	0.20972	0.20379	0.19662	0.18963	0.18289	0.17929	0.17413	0.1705	0.16544	0.1613	0.15587	0.152
1.9595	-0.0073913	-0.0042509	-0.004104	0	0.0020937	0.0039517	0.0087594	-0.0029855	0.010124	0.08002	0.17048	0.2386	0.27533	0.31826	0.37047	0.40495	0.42447	0.42677	0.42059	0.4048	0.39043	0.37532	0.36107	0.34916	0.33761	0.3301	0.31802	0.30076	0.28827	0.27826	0.26804	0.25765	0.24528	0.24062	0.22997	0.22126	0.21259	0.20948	0.20356	0.19645	0.18955	0.18266	0.17928	0.17394	0.17072	0.1653	0.16125	0.1559	0.15185
1.9579	-0.0074289	-0.0045342	-0.0042334	0	0.0018661	0.0035367	0.0089907	-0.0029385	0.0093737	0.079916	0.17082	0.23892	0.27524	0.31836	0.37117	0.4052	0.42499	0.4271	0.42084	0.40442	0.39013	0.37507	0.36084	0.34891	0.33739	0.33001	0.3179	0.30035	0.28788	0.27812	0.26821	0.25758	0.24525	0.24094	0.22965	0.22098	0.21221	0.20914	0.20327	0.19622	0.1894	0.18242	0.17928	0.17368	0.17086	0.16514	0.16115	0.15582	0.15165
1.9563	-0.0074696	-0.0048988	-0.0043395	0	0.0016041	0.0030709	0.0091191	-0.0028391	0.0085936	0.079684	0.17111	0.23923	0.27519	0.3184	0.37185	0.40545	0.42545	0.42735	0.42103	0.40402	0.38979	0.3748	0.36053	0.34859	0.33712	0.32989	0.31774	0.29999	0.28749	0.27794	0.26838	0.25742	0.24521	0.24114	0.2293	0.2207	0.21183	0.20871	0.20292	0.1959	0.18916	0.18216	0.17924	0.17333	0.1709	0.16497	0.161	0.15563	0.1514
1.9547	-0.0075168	-0.0053209	-0.0044213	0	0.0013294	0.0026067	0.0091307	-0.0026884	0.0078462	0.079364	0.17136	0.23953	0.2752	0.31844	0.3725	0.40575	0.42588	0.42754	0.42118	0.40366	0.38948	0.37454	0.36018	0.34824	0.33683	0.32975	0.31754	0.29972	0.28714	0.27775	0.26855	0.25719	0.24517	0.24123	0.22896	0.22046	0.21148	0.20826	0.20258	0.1955	0.18888	0.18191	0.17918	0.17293	0.17088	0.16481	0.16081	0.15536	0.15115
1.9531	-0.0075594	-0.0057752	-0.0044809	0	0.0010724	0.0022054	0.0090442	-0.0024636	0.0071987	0.079004	0.17159	0.23984	0.27527	0.31849	0.37315	0.40607	0.42627	0.42768	0.42128	0.40333	0.38918	0.37431	0.3598	0.3479	0.33653	0.32963	0.31729	0.29953	0.28684	0.27757	0.26872	0.2569	0.24512	0.2412	0.22864	0.22025	0.21119	0.20784	0.20226	0.19505	0.18856	0.18171	0.1791	0.17253	0.17078	0.16467	0.16058	0.15504	0.15093
1.9515	-0.0076169	-0.0062324	-0.0045263	0	0.0008547	0.0019151	0.00889	-0.0021743	0.0066971	0.078644	0.1718	0.24012	0.27542	0.31859	0.37375	0.40643	0.42662	0.4278	0.42132	0.40305	0.38892	0.37408	0.35942	0.34759	0.33624	0.32953	0.31699	0.29941	0.2866	0.27739	0.26887	0.25659	0.24505	0.24104	0.22837	0.22007	0.21097	0.20746	0.20195	0.19455	0.18823	0.18157	0.17896	0.17216	0.17062	0.16454	0.16031	0.15469	0.15071
1.95	-0.0076743	-0.0066397	-0.0045454	0	0.00069438	0.0017615	0.0087099	-0.00182	0.0064111	0.078357	0.17199	0.24039	0.27567	0.31882	0.37432	0.40683	0.42695	0.42793	0.42132	0.40286	0.38872	0.3739	0.35905	0.34736	0.336	0.32945	0.31665	0.29938	0.28644	0.27726	0.269	0.25631	0.24497	0.24077	0.22816	0.21995	0.21084	0.20719	0.20168	0.19404	0.18794	0.18151	0.1788	0.17188	0.17043	0.16446	0.16001	0.15436	0.15054
1.9484	-0.007726	-0.0069779	-0.0045452	0	0.00059709	0.0017477	0.0085289	-0.0014243	0.0063703	0.078189	0.17217	0.24061	0.27603	0.31921	0.37487	0.40728	0.42728	0.42809	0.42128	0.40276	0.38857	0.37377	0.35875	0.34723	0.33583	0.32942	0.31627	0.29943	0.28637	0.27718	0.26907	0.25607	0.24491	0.24043	0.22804	0.21986	0.21083	0.20705	0.20147	0.19356	0.18771	0.18154	0.17862	0.1717	0.17023	0.16444	0.1597	0.15407	0.15041
1.9468	-0.0077896	-0.0072423	-0.0045295	0	0.0005442	0.0018507	0.008358	-0.0009932	0.0065746	0.078165	0.17231	0.24075	0.27647	0.31976	0.37537	0.40774	0.4276	0.4283	0.42122	0.40274	0.38847	0.37369	0.35852	0.34719	0.33571	0.32941	0.31586	0.29951	0.28638	0.27714	0.26908	0.25588	0.24485	0.24004	0.22797	0.21979	0.21091	0.20703	0.2013	0.19313	0.18755	0.18165	0.17844	0.17161	0.17003	0.16446	0.15938	0.15384	0.15033
1.9452	-0.0078809	-0.0074425	-0.0045149	0	0.00050061	0.0020325	0.0081992	-0.0005559	0.0069903	0.078275	0.17241	0.2408	0.277	0.32045	0.37583	0.40821	0.42791	0.42855	0.42117	0.40277	0.38842	0.37366	0.35836	0.34724	0.33568	0.32942	0.31545	0.29958	0.28644	0.27713	0.26899	0.25572	0.24482	0.23967	0.22793	0.21972	0.21107	0.20711	0.20118	0.19277	0.18746	0.18181	0.17826	0.17161	0.16982	0.16452	0.15906	0.15368	0.15028
1.9437	-0.0080023	-0.0075981	-0.0045115	0	0.00044477	0.0022475	0.0080674	-0.0001499	0.0075683	0.078496	0.17249	0.24077	0.27758	0.32128	0.37625	0.40869	0.4282	0.42882	0.42113	0.40287	0.38841	0.37366	0.35828	0.34737	0.33572	0.32942	0.31502	0.29961	0.28655	0.27714	0.26882	0.25559	0.24483	0.23935	0.22792	0.21963	0.21129	0.20726	0.20108	0.19249	0.18743	0.18202	0.17809	0.17168	0.1696	0.16459	0.15874	0.15355	0.15025
1.9421	-0.0081543	-0.0077168	-0.00452	0	0.00035617	0.0024523	0.0079605	0.00017396	0.008254	0.078811	0.1725	0.24065	0.27818	0.32223	0.37662	0.40915	0.42845	0.4291	0.4211	0.40299	0.38841	0.37368	0.35827	0.34755	0.33581	0.32937	0.31459	0.29957	0.28667	0.27715	0.26855	0.25546	0.24489	0.23908	0.22791	0.21951	0.21151	0.20742	0.20097	0.19229	0.18743	0.18222	0.1779	0.17177	0.16936	0.16463	0.15841	0.15345	0.15021
1.9405	-0.0083041	-0.0078062	-0.0045383	0	0.00023342	0.0026118	0.0078618	0.00039171	0.0089994	0.079196	0.17245	0.24042	0.27875	0.32328	0.37697	0.40959	0.42869	0.42939	0.4211	0.40313	0.38842	0.37371	0.35834	0.34774	0.33593	0.32927	0.31415	0.29945	0.28678	0.27717	0.2682	0.25531	0.245	0.2389	0.2279	0.21936	0.21171	0.20757	0.20085	0.19216	0.18745	0.1824	0.17772	0.17185	0.16912	0.16464	0.15809	0.15338	0.15017
1.9389	-0.0084279	-0.0078733	-0.0045598	0	8.061e-05	0.0027127	0.0077582	0.00048952	0.009742	0.079619	0.17238	0.24012	0.27928	0.3244	0.37732	0.41004	0.42893	0.42968	0.42114	0.40328	0.38845	0.37376	0.35851	0.34795	0.3361	0.32913	0.31372	0.29923	0.28687	0.27721	0.26781	0.25514	0.24517	0.23883	0.22788	0.21918	0.21189	0.20767	0.20074	0.1921	0.18748	0.18255	0.17755	0.17193	0.16891	0.16462	0.15778	0.15331	0.15013
1.9374	-0.0084903	-0.0078949	-0.0045726	0	-8.37e-05	0.0027673	0.0076515	0.00047197	0.010449	0.080066	0.17233	0.23978	0.27978	0.32559	0.37771	0.41051	0.4292	0.42998	0.42126	0.40347	0.38851	0.37382	0.35878	0.34817	0.3363	0.32894	0.31333	0.29895	0.28693	0.27727	0.26743	0.25497	0.24542	0.23886	0.22789	0.21901	0.21203	0.20772	0.20064	0.19212	0.18752	0.18268	0.17742	0.17202	0.16873	0.16455	0.15749	0.15325	0.15008
1.9358	-0.0084519	-0.0078513	-0.0045614	0	-0.00023425	0.0027999	0.0075591	0.0003377	0.011109	0.080542	0.17235	0.23945	0.28023	0.32683	0.37813	0.41105	0.42952	0.43027	0.42145	0.4037	0.3886	0.3739	0.35914	0.34841	0.33655	0.32872	0.31296	0.29861	0.28695	0.27736	0.26709	0.25479	0.24574	0.23898	0.22794	0.21888	0.21215	0.20771	0.20055	0.1922	0.18757	0.18277	0.17731	0.17214	0.16861	0.16445	0.15721	0.15319	0.15003
1.9343	-0.008282	-0.0077175	-0.0044948	0	-0.0003284	0.0028526	0.0075139	0.0001203	0.011738	0.08108	0.17247	0.23917	0.28066	0.32815	0.37864	0.41169	0.42993	0.4306	0.42172	0.40398	0.38875	0.37403	0.35962	0.34868	0.33684	0.32849	0.31264	0.29827	0.28695	0.27752	0.26681	0.25464	0.24612	0.23918	0.22804	0.21881	0.21228	0.20764	0.20046	0.19235	0.18763	0.18285	0.17726	0.17231	0.16859	0.16433	0.15698	0.15313	0.15
1.9327	-0.0079537	-0.0074549	-0.0043448	0	-0.0003365	0.002963	0.0075269	-0.0001337	0.012359	0.081699	0.17275	0.239	0.28109	0.32955	0.37925	0.41246	0.43047	0.43099	0.42209	0.40433	0.38896	0.37423	0.36021	0.34899	0.33721	0.32829	0.31237	0.29797	0.28696	0.27775	0.26662	0.25454	0.24655	0.23945	0.22822	0.21884	0.21246	0.20754	0.20042	0.19256	0.18772	0.18293	0.17727	0.17258	0.1687	0.16425	0.15681	0.1531	0.15002
1.9312	-0.0074572	-0.0070509	-0.0041012	0	-0.000246	0.0031531	0.0076105	-0.0003809	0.012987	0.082405	0.17322	0.23896	0.28155	0.33103	0.37998	0.41337	0.43117	0.43145	0.42255	0.40477	0.38925	0.37449	0.36091	0.34936	0.33765	0.32817	0.31219	0.29775	0.28698	0.27806	0.26653	0.25449	0.24701	0.23976	0.22845	0.21895	0.21269	0.20743	0.20045	0.19282	0.18784	0.18302	0.17736	0.17294	0.16894	0.1642	0.15673	0.15312	0.15009
1.9296	-0.0068158	-0.006507	-0.0037453	0	-7.07e-05	0.0034366	0.0077832	-0.0005887	0.013624	0.083201	0.17387	0.23909	0.28206	0.33255	0.3808	0.41442	0.43202	0.43197	0.42309	0.40528	0.38959	0.3748	0.36167	0.34977	0.33815	0.32812	0.31208	0.29764	0.28701	0.27841	0.2665	0.25448	0.24747	0.24009	0.22871	0.21915	0.21299	0.20732	0.20051	0.1931	0.18798	0.18311	0.17751	0.17338	0.16928	0.1642	0.15672	0.15314	0.15018
1.9281	-0.0060777	-0.0058566	-0.0032817	0	0.0001631	0.003805	0.0080349	-0.0007435	0.014267	0.084086	0.17474	0.23943	0.28265	0.33409	0.3817	0.41561	0.43302	0.43256	0.4237	0.40585	0.38999	0.37515	0.36248	0.3502	0.3387	0.32817	0.31206	0.29765	0.28706	0.2788	0.26652	0.2545	0.2479	0.24042	0.22897	0.21941	0.21336	0.20722	0.20062	0.19338	0.18813	0.18322	0.17772	0.17388	0.1697	0.16426	0.15682	0.15319	0.15028
1.9265	-0.0053058	-0.0051535	-0.0027149	0	0.0004221	0.0042326	0.0083469	-0.0008304	0.014898	0.085038	0.17574	0.23993	0.28325	0.33557	0.38262	0.41686	0.43409	0.43316	0.42433	0.40642	0.39038	0.37551	0.36325	0.3506	0.33925	0.32828	0.31209	0.29774	0.28711	0.27917	0.26651	0.2545	0.24825	0.24067	0.22916	0.21966	0.21376	0.20712	0.20074	0.19361	0.18824	0.1833	0.17791	0.17435	0.17013	0.16433	0.15696	0.15323	0.15038
1.925	-0.0045513	-0.0044459	-0.0020594	0	0.0006791	0.0046987	0.0086901	-0.0008401	0.015488	0.086025	0.17684	0.24059	0.28387	0.33696	0.38351	0.41812	0.43519	0.43379	0.42495	0.40696	0.39075	0.37585	0.36394	0.35095	0.33976	0.32846	0.31218	0.2979	0.28714	0.27948	0.26647	0.25446	0.24851	0.24084	0.22923	0.21988	0.21416	0.20703	0.20085	0.19376	0.18832	0.18335	0.17807	0.17475	0.17052	0.16442	0.15714	0.15322	0.15044
1.9235	-0.0038617	-0.0037861	-0.001345	0	0.0008799	0.0051558	0.0090079	-0.0007982	0.015977	0.086994	0.17797	0.24135	0.28446	0.33817	0.38431	0.41931	0.43624	0.43438	0.42552	0.40744	0.39105	0.37609	0.3645	0.35121	0.3402	0.32867	0.31231	0.29807	0.28713	0.27968	0.26635	0.25436	0.24865	0.2409	0.22914	0.22001	0.21452	0.20693	0.20094	0.19379	0.18832	0.18333	0.17816	0.17501	0.17081	0.16447	0.1573	0.15313	0.15043
1.9219	-0.0032864	-0.003237	-0.0006085	0	0.000982	0.0055637	0.0092694	-0.00074	0.016318	0.087904	0.17908	0.24215	0.28498	0.33916	0.38501	0.4204	0.43719	0.43489	0.42601	0.40782	0.39125	0.3762	0.36487	0.35135	0.34052	0.32886	0.31246	0.29821	0.28703	0.27975	0.26614	0.25417	0.24866	0.24084	0.22888	0.22004	0.2148	0.20684	0.20099	0.19369	0.18825	0.18324	0.17814	0.17508	0.17096	0.16447	0.15741	0.15294	0.1503
1.9204	-0.0028528	-0.0028317	0.000132	0	0.0009704	0.0059026	0.00945	-0.0006828	0.016491	0.088735	0.1801	0.24295	0.28541	0.33989	0.38555	0.42131	0.43796	0.43529	0.42637	0.40807	0.39133	0.37617	0.36504	0.35136	0.34068	0.32899	0.31259	0.29827	0.28683	0.27967	0.26582	0.2539	0.24855	0.24065	0.22843	0.21995	0.21499	0.20673	0.20096	0.19345	0.18808	0.18306	0.17802	0.17495	0.17095	0.1644	0.15744	0.15262	0.15005
1.9188	-0.0025698	-0.002591	0.0008325	0	0.0008493	0.0061618	0.0095204	-0.0006403	0.01648	0.089463	0.181	0.2437	0.28571	0.34036	0.38592	0.42203	0.43852	0.43557	0.4266	0.40818	0.3913	0.376	0.36501	0.35124	0.34068	0.32905	0.3127	0.29821	0.28653	0.27943	0.26541	0.25356	0.24832	0.24034	0.22782	0.21976	0.21508	0.20661	0.20088	0.19307	0.18782	0.18279	0.17778	0.17462	0.17076	0.16427	0.15736	0.1522	0.14971
1.9173	-0.0024109	-0.0024821	0.0014575	0	0.0006618	0.0063469	0.0095099	-0.0006108	0.01634	0.090059	0.18174	0.24434	0.28591	0.34062	0.38615	0.42256	0.4389	0.43575	0.42672	0.40819	0.3912	0.37574	0.36482	0.35106	0.34057	0.32905	0.31278	0.29808	0.28618	0.27911	0.26498	0.2532	0.24804	0.23999	0.22714	0.21951	0.21508	0.20649	0.20077	0.19264	0.18754	0.18247	0.17749	0.17418	0.17047	0.16409	0.15721	0.15172	0.14932
1.9158	-0.0023446	-0.0024829	0.001994	0	0.0004214	0.0064689	0.0094254	-0.0006086	0.016089	0.090535	0.18232	0.24485	0.28601	0.3407	0.38625	0.42292	0.4391	0.43583	0.42673	0.40812	0.39102	0.37538	0.36452	0.35081	0.34036	0.32897	0.31284	0.29786	0.28578	0.27872	0.26454	0.25285	0.24772	0.2396	0.22643	0.21921	0.21502	0.20638	0.20063	0.19218	0.18724	0.18213	0.17714	0.17365	0.1701	0.16388	0.15699	0.15119	0.14889
1.9143	-0.0023493	-0.0025712	0.0024366	0	0.0001329	0.0065234	0.0092748	-0.0006432	0.015743	0.090894	0.18274	0.24523	0.28602	0.34065	0.38625	0.42312	0.43914	0.43582	0.42666	0.40798	0.3908	0.37496	0.36413	0.35054	0.34007	0.32883	0.31286	0.29757	0.28535	0.27829	0.26409	0.25251	0.24738	0.23919	0.22572	0.2189	0.2149	0.20627	0.20047	0.19171	0.18692	0.18177	0.17678	0.17309	0.16967	0.16365	0.15672	0.15067	0.14844
1.9127	-0.0023634	-0.002631	0.0026785	0	-3.17e-05	0.0065468	0.0091902	-0.0006651	0.015547	0.091086	0.18298	0.24544	0.28602	0.3406	0.38625	0.42323	0.43916	0.43582	0.42661	0.4079	0.39068	0.37473	0.36392	0.35038	0.33991	0.32876	0.31287	0.29741	0.28511	0.27804	0.26385	0.25232	0.24719	0.23897	0.22533	0.21873	0.21484	0.20621	0.20038	0.19144	0.18674	0.18157	0.17658	0.17278	0.16944	0.16353	0.15657	0.15038	0.14818
1.9112	-0.0023977	-0.0027153	0.002885	0	-0.0001972	0.0065553	0.0090882	-0.0006904	0.015331	0.09124	0.18316	0.24561	0.286	0.34052	0.38622	0.42328	0.43913	0.43578	0.42655	0.4078	0.39056	0.3745	0.36368	0.35023	0.33973	0.32866	0.31288	0.29723	0.28488	0.2778	0.26363	0.25215	0.24701	0.23876	0.22495	0.21857	0.21477	0.20616	0.20029	0.19119	0.18658	0.18137	0.17639	0.17247	0.1692	0.16341	0.15641	0.1501	0.14795
[truncated: 83 more columns]

## Sheet: Fig1b_NADH_water_TA map
0	-120	-110	-100	-90	-80	-70	-60	-50	-40	-30	-20	-10	0	10	20	30	40	50	60	70	80	90	100	110	120	130	140	150	160	170	180	190	200	210	220	230	240	250	260	270	280	290	300	310	320	330	340	350	360
3.2175	-0.01788	-0.018523	-0.015432	-0.014693	-0.01077	-0.011547	-0.014182	0.0081638	0.088056	0.22346	0.3659	0.4753	0.54191	0.58494	0.6335	0.70339	0.77704	0.8282	0.85074	0.8495	0.8298	0.80128	0.77304	0.75344	0.74156	0.73522	0.73278	0.72894	0.72528	0.71844	0.71204	0.70464	0.69752	0.68475	0.67197	0.6641	0.65928	0.65582	0.64953	0.64478	0.63982	0.63431	0.62879	0.62554	0.62128	0.61703	0.61081	0.60414	0.59981
3.2132	-0.017958	-0.018548	-0.015491	-0.014795	-0.010915	-0.011593	-0.014289	0.0073758	0.086422	0.2212	0.36383	0.47374	0.54104	0.5844	0.63306	0.70272	0.77626	0.82728	0.84977	0.8484	0.82861	0.79996	0.77174	0.75214	0.74027	0.73388	0.73153	0.72775	0.72411	0.71727	0.71084	0.7035	0.69625	0.68338	0.67073	0.66297	0.65833	0.6548	0.64854	0.64377	0.63878	0.63327	0.62776	0.62446	0.62017	0.61596	0.60981	0.60327	0.59908
3.2089	-0.018032	-0.01855	-0.015529	-0.014869	-0.011057	-0.011625	-0.014395	0.0065344	0.084614	0.21868	0.36151	0.472	0.54005	0.58379	0.63256	0.70197	0.77536	0.82623	0.84864	0.84712	0.82723	0.79845	0.77026	0.75066	0.73879	0.73235	0.73008	0.72638	0.72276	0.71594	0.70948	0.70217	0.69478	0.68181	0.66932	0.66168	0.65723	0.6536	0.64739	0.64261	0.6376	0.63208	0.6266	0.62325	0.61892	0.61472	0.60865	0.60225	0.59821
3.2046	-0.018164	-0.018545	-0.015591	-0.014999	-0.011315	-0.011679	-0.014581	0.005008	0.081309	0.21407	0.35725	0.46881	0.53823	0.58269	0.63166	0.70061	0.77371	0.82429	0.84655	0.84477	0.82469	0.79568	0.76755	0.74795	0.73606	0.72954	0.72742	0.72385	0.72027	0.71348	0.70696	0.69974	0.69206	0.67894	0.66673	0.65932	0.65519	0.6514	0.64528	0.64047	0.63544	0.62991	0.62447	0.62102	0.61662	0.61243	0.6065	0.60039	0.59661
3.2004	-0.018275	-0.018495	-0.015625	-0.01508	-0.011564	-0.011687	-0.014739	0.0033996	0.077646	0.2089	0.35243	0.46521	0.53614	0.58142	0.63062	0.69906	0.77178	0.82201	0.84409	0.842	0.8217	0.79246	0.7644	0.7448	0.73286	0.72627	0.7243	0.7209	0.71734	0.71061	0.70405	0.69687	0.68884	0.67561	0.66373	0.6566	0.65276	0.64878	0.64278	0.63797	0.63293	0.62742	0.62203	0.61845	0.61395	0.60975	0.60396	0.59819	0.59467
3.1961	-0.018349	-0.018375	-0.015598	-0.015082	-0.011798	-0.011648	-0.01486	0.0017584	0.073692	0.20324	0.3471	0.46123	0.53378	0.58001	0.62947	0.69735	0.76958	0.81939	0.84122	0.8388	0.81826	0.78882	0.76084	0.74124	0.7292	0.72257	0.72074	0.71753	0.71398	0.70735	0.70075	0.69356	0.68512	0.67184	0.66034	0.65353	0.64995	0.64575	0.63992	0.63512	0.6301	0.6246	0.61928	0.61557	0.61094	0.6067	0.60103	0.59564	0.59238
3.1919	-0.018378	-0.018168	-0.015499	-0.014997	-0.012017	-0.011564	-0.014937	0.00012256	0.069504	0.19717	0.34132	0.45692	0.53118	0.57849	0.62823	0.69552	0.76713	0.81644	0.83793	0.83516	0.81438	0.7848	0.75693	0.7373	0.72514	0.71846	0.71677	0.71376	0.71022	0.70372	0.69708	0.68983	0.68089	0.66767	0.65661	0.65016	0.64676	0.64233	0.63671	0.63192	0.62696	0.62149	0.61625	0.61238	0.60763	0.6033	0.59773	0.59278	0.58975
3.1876	-0.018334	-0.017848	-0.015295	-0.014792	-0.012181	-0.011415	-0.014932	-0.0013479	0.065386	0.19109	0.33546	0.45257	0.52851	0.57697	0.62699	0.6937	0.76456	0.8133	0.83437	0.83127	0.81027	0.78064	0.7529	0.73325	0.72089	0.7142	0.71261	0.70981	0.70624	0.6999	0.69323	0.68584	0.67638	0.66333	0.65272	0.64665	0.64334	0.6387	0.6333	0.62855	0.62367	0.61825	0.61311	0.60908	0.60419	0.59972	0.59423	0.58972	0.58687
3.1835	-0.018204	-0.017422	-0.014996	-0.014491	-0.01229	-0.011202	-0.014826	-0.0026075	0.061439	0.18511	0.32963	0.44826	0.52583	0.57549	0.62579	0.69194	0.76192	0.80999	0.83055	0.82715	0.806	0.77643	0.74884	0.72914	0.71655	0.70985	0.70832	0.70573	0.70209	0.69592	0.68924	0.68164	0.67166	0.65889	0.64878	0.64306	0.63975	0.63491	0.62975	0.62502	0.62026	0.61491	0.60988	0.60567	0.60066	0.59603	0.59059	0.58651	0.58382
3.1792	-0.017977	-0.016905	-0.01462	-0.014128	-0.01235	-0.010942	-0.014615	-0.0036379	0.057743	0.17935	0.32392	0.44406	0.52318	0.57408	0.62466	0.69026	0.75924	0.80656	0.82651	0.82285	0.80161	0.77223	0.74481	0.72504	0.71217	0.70548	0.70399	0.70156	0.69782	0.69183	0.68514	0.67726	0.6668	0.65442	0.64483	0.63943	0.63601	0.63102	0.6261	0.62139	0.61673	0.61148	0.60655	0.60218	0.59707	0.59226	0.58689	0.58321	0.58062
3.1751	-0.017647	-0.016301	-0.01417	-0.013718	-0.012359	-0.010645	-0.014303	-0.0044461	0.054337	0.17386	0.3184	0.43999	0.52061	0.57278	0.62362	0.68866	0.75654	0.80301	0.82229	0.81839	0.79716	0.76807	0.74083	0.72098	0.7078	0.70113	0.69966	0.69734	0.69347	0.68766	0.68096	0.67273	0.66186	0.64995	0.6409	0.63578	0.63218	0.62707	0.62237	0.61766	0.61311	0.60797	0.60316	0.59864	0.59345	0.58847	0.58316	0.57984	0.57733
3.1708	-0.017215	-0.01562	-0.013653	-0.013283	-0.01232	-0.010326	-0.013899	-0.0050661	0.051209	0.16864	0.31308	0.43606	0.51813	0.57158	0.62268	0.68716	0.75382	0.79933	0.81787	0.81377	0.79262	0.76394	0.73689	0.71693	0.70347	0.6968	0.69533	0.69307	0.68905	0.6834	0.67667	0.66805	0.65686	0.64549	0.63699	0.63208	0.62826	0.62308	0.61856	0.61382	0.60938	0.60437	0.59966	0.59501	0.58977	0.58463	0.57942	0.57639	0.57396
3.1667	-0.016682	-0.014886	-0.013101	-0.012859	-0.012231	-0.0099779	-0.013397	-0.0055208	0.048348	0.16368	0.30794	0.43223	0.51575	0.57049	0.62184	0.68571	0.75105	0.79553	0.81327	0.80899	0.78798	0.75979	0.73294	0.71287	0.69915	0.69248	0.691	0.68873	0.68455	0.67902	0.67226	0.66321	0.65185	0.64103	0.63309	0.6283	0.62425	0.61905	0.61467	0.60988	0.60553	0.60065	0.59604	0.59127	0.58599	0.58073	0.57566	0.57288	0.57052
3.1625	-0.016046	-0.014116	-0.012532	-0.01246	-0.01208	-0.009593	-0.012795	-0.005833	0.045739	0.15895	0.30297	0.42851	0.51347	0.5695	0.62108	0.68427	0.7482	0.79159	0.80849	0.80403	0.78324	0.75556	0.72891	0.70873	0.6948	0.68812	0.68664	0.68428	0.67995	0.67449	0.66768	0.65822	0.64681	0.63654	0.62917	0.62442	0.62014	0.61495	0.61068	0.60583	0.60154	0.5968	0.59226	0.58739	0.58209	0.57675	0.57188	0.56929	0.56701
3.1584	-0.015316	-0.013332	-0.011971	-0.012095	-0.011866	-0.0091659	-0.012103	-0.0060291	0.043351	0.15443	0.29814	0.42483	0.51127	0.5686	0.62039	0.6828	0.74526	0.7875	0.80356	0.79889	0.77833	0.75118	0.72469	0.70442	0.69036	0.68368	0.68218	0.67967	0.67519	0.66977	0.66289	0.65303	0.64174	0.632	0.6252	0.62039	0.6159	0.61077	0.60656	0.60164	0.5974	0.59276	0.58827	0.58333	0.57803	0.57267	0.56804	0.56561	0.56341
3.1542	-0.014511	-0.012543	-0.011424	-0.01175	-0.01158	-0.008683	-0.011333	-0.0061413	0.041136	0.15009	0.29343	0.42118	0.50911	0.56776	0.61974	0.68127	0.74219	0.78325	0.79848	0.79356	0.77324	0.74659	0.72025	0.69988	0.68578	0.67911	0.67761	0.67487	0.67028	0.66487	0.65788	0.64767	0.63661	0.62738	0.62113	0.6162	0.61154	0.60647	0.60231	0.59733	0.59311	0.58856	0.58407	0.57909	0.57377	0.56845	0.56412	0.56183	0.55969
3.1501	-0.01365	-0.011749	-0.01089	-0.011407	-0.011222	-0.0081329	-0.010498	-0.0061898	0.039051	0.14589	0.2888	0.41755	0.50702	0.56699	0.61913	0.67967	0.739	0.77886	0.79327	0.78806	0.76799	0.74177	0.71554	0.69512	0.68107	0.67441	0.67289	0.66989	0.66521	0.65978	0.65263	0.64214	0.63141	0.62268	0.61693	0.61183	0.60704	0.60207	0.59793	0.59292	0.58871	0.5842	0.57968	0.57466	0.56933	0.56411	0.5601	0.55791	0.5558
3.146	-0.012757	-0.010967	-0.010387	-0.011056	-0.010797	-0.0075089	-0.0096061	-0.0061755	0.037084	0.14184	0.28427	0.41395	0.50499	0.56628	0.61856	0.67799	0.73571	0.77435	0.78797	0.78245	0.7626	0.73675	0.71058	0.69013	0.6762	0.66959	0.66801	0.66474	0.65997	0.6545	0.64715	0.63647	0.62615	0.61791	0.61261	0.60731	0.60243	0.59755	0.59345	0.58844	0.58423	0.57971	0.57511	0.57005	0.5647	0.55962	0.55595	0.55387	0.55174
3.1418	-0.011854	-0.010211	-0.0099277	-0.010694	-0.010314	-0.0068145	-0.0086807	-0.0061114	0.035214	0.13793	0.27983	0.41039	0.50303	0.56564	0.61802	0.67624	0.73233	0.76976	0.78264	0.77678	0.75715	0.73155	0.7054	0.68495	0.6712	0.66465	0.66299	0.65942	0.6546	0.64906	0.64148	0.6307	0.62083	0.6131	0.60817	0.60266	0.59772	0.59294	0.58889	0.58393	0.57969	0.5751	0.57039	0.56529	0.55993	0.55504	0.5517	0.5497	0.5475
3.1378	-0.010969	-0.0094897	-0.0095076	-0.010299	-0.0097834	-0.0060691	-0.0077554	-0.0060186	0.03342	0.13416	0.2755	0.40692	0.50118	0.56506	0.61749	0.67443	0.72891	0.76514	0.77734	0.77113	0.75169	0.72625	0.70007	0.67963	0.6661	0.65961	0.65783	0.65399	0.64914	0.64352	0.63565	0.62487	0.61546	0.60827	0.60362	0.59791	0.59293	0.58823	0.58426	0.57939	0.57511	0.57041	0.56558	0.56043	0.55506	0.55037	0.54735	0.54541	0.54306
3.1337	-0.010133	-0.0088186	-0.0091298	-0.0098668	-0.0092204	-0.0052958	-0.0068599	-0.0059182	0.031685	0.13053	0.2713	0.40357	0.49944	0.56457	0.617	0.67259	0.72547	0.76053	0.77211	0.76558	0.74631	0.72091	0.69465	0.67426	0.66094	0.65452	0.65258	0.6485	0.64364	0.6379	0.62971	0.61903	0.61006	0.60343	0.59897	0.5931	0.5881	0.58346	0.57958	0.57483	0.5705	0.56566	0.5607	0.5555	0.55013	0.54565	0.54291	0.54099	0.53842
3.1296	-0.0093667	-0.0082149	-0.0087947	-0.0094058	-0.0086436	-0.0045275	-0.0060214	-0.0058288	0.030001	0.12705	0.26725	0.40038	0.49785	0.56416	0.61654	0.67075	0.72206	0.75597	0.76698	0.76016	0.74104	0.71559	0.68922	0.6689	0.65578	0.6494	0.64726	0.643	0.63814	0.63225	0.6237	0.61322	0.60467	0.59862	0.59423	0.58824	0.58322	0.57861	0.57485	0.57025	0.56587	0.56087	0.55581	0.55053	0.54518	0.54091	0.53839	0.53645	0.5336
3.1255	-0.0086768	-0.0076945	-0.0085054	-0.0089327	-0.0080707	-0.0038003	-0.0052648	-0.005758	0.028383	0.12372	0.26335	0.39738	0.49642	0.56384	0.6161	0.66891	0.71867	0.75146	0.76197	0.75493	0.73592	0.71034	0.68384	0.6636	0.65065	0.64428	0.64188	0.6375	0.63267	0.62657	0.61765	0.60745	0.59931	0.59382	0.58942	0.58334	0.57831	0.5737	0.57007	0.56563	0.5612	0.55605	0.55091	0.54555	0.54026	0.53616	0.5338	0.53179	0.5286
3.1215	-0.0080661	-0.0072732	-0.0082595	-0.0084546	-0.0074991	-0.0031317	-0.0045975	-0.0057088	0.026848	0.12056	0.25965	0.39459	0.49515	0.56358	0.61566	0.66709	0.71531	0.74699	0.75707	0.74988	0.73096	0.70517	0.67851	0.65838	0.64553	0.63913	0.63646	0.63202	0.62722	0.62088	0.61161	0.60174	0.59399	0.58904	0.58455	0.57843	0.57336	0.56871	0.5652	0.56094	0.55646	0.55118	0.546	0.54056	0.53535	0.5314	0.52917	0.52701	0.52346
3.1174	-0.0075291	-0.0069497	-0.0080429	-0.0079788	-0.0069307	-0.0025415	-0.0040308	-0.0056974	0.0254	0.11758	0.25613	0.39201	0.49402	0.56336	0.6152	0.66525	0.71197	0.74257	0.75227	0.74498	0.7261	0.70006	0.67325	0.65323	0.64043	0.63394	0.63097	0.62654	0.62179	0.61516	0.60558	0.59609	0.58873	0.58426	0.57963	0.57349	0.56837	0.56362	0.56023	0.55612	0.5516	0.54624	0.54106	0.53556	0.53047	0.52664	0.52447	0.52211	0.51818
3.1134	-0.0070539	-0.0067124	-0.0078294	-0.0074986	-0.0063578	-0.0020367	-0.0035589	-0.0057229	0.024053	0.11476	0.25282	0.38962	0.493	0.56315	0.61468	0.66339	0.70862	0.73817	0.74752	0.74019	0.7213	0.69499	0.66802	0.64815	0.63533	0.62867	0.62539	0.62106	0.61636	0.60941	0.59955	0.59047	0.58353	0.57943	0.57462	0.56848	0.56331	0.55845	0.55511	0.55114	0.54658	0.54119	0.53606	0.53053	0.5256	0.52186	0.51971	0.51709	0.51279
3.1094	-0.0066265	-0.006551	-0.0076098	-0.0070259	-0.0057867	-0.0016209	-0.0031722	-0.0057752	0.022821	0.11213	0.2497	0.38742	0.49207	0.56291	0.61408	0.66148	0.70524	0.73373	0.74276	0.73544	0.71648	0.6899	0.6628	0.64308	0.63019	0.62331	0.61971	0.61554	0.61087	0.60357	0.59351	0.58486	0.57835	0.57453	0.56952	0.56339	0.55818	0.55316	0.54986	0.54596	0.54137	0.536	0.53095	0.52541	0.52068	0.51702	0.51486	0.51193	0.50727
3.1054	-0.0062305	-0.0064472	-0.0073724	-0.0065621	-0.0052194	-0.0012904	-0.0028587	-0.0058378	0.021723	0.10969	0.24678	0.38536	0.49118	0.56259	0.61335	0.65949	0.70179	0.72923	0.73794	0.73064	0.71158	0.68474	0.65754	0.63798	0.62495	0.61781	0.61387	0.6099	0.60524	0.59762	0.58744	0.57922	0.57316	0.5695	0.5643	0.55819	0.55293	0.54776	0.54446	0.54058	0.53595	0.53063	0.52569	0.52018	0.51569	0.5121	0.50989	0.50661	0.50164
3.1014	-0.0058544	-0.0063774	-0.0071122	-0.0061016	-0.0046602	-0.0010318	-0.0026053	-0.005894	0.020768	0.10742	0.24404	0.3834	0.49028	0.56216	0.61248	0.65739	0.69825	0.72464	0.73301	0.72574	0.70652	0.67947	0.65218	0.63278	0.61956	0.61211	0.60787	0.60413	0.59944	0.59152	0.58132	0.57353	0.56792	0.56431	0.55895	0.55284	0.54755	0.54224	0.53889	0.53498	0.53031	0.52506	0.52022	0.51479	0.51056	0.50706	0.50476	0.50113	0.49588
3.0974	-0.005498	-0.0063195	-0.0068262	-0.0056375	-0.0041155	-0.00082786	-0.0023922	-0.005927	0.019952	0.10534	0.24147	0.38151	0.48934	0.56157	0.61142	0.65514	0.6946	0.71994	0.72795	0.72066	0.70127	0.67405	0.6467	0.62745	0.61399	0.6062	0.60168	0.59818	0.59342	0.58526	0.57512	0.56777	0.56258	0.55893	0.55344	0.54733	0.54201	0.53661	0.53318	0.52917	0.52445	0.51927	0.51453	0.50921	0.50527	0.50186	0.49946	0.49547	0.49
3.0934	-0.0051673	-0.006257	-0.0065231	-0.00518	-0.003619	-0.00068689	-0.0022215	-0.0059301	0.019259	0.10341	0.23905	0.37967	0.48834	0.56081	0.61016	0.65273	0.69083	0.71512	0.72273	0.71536	0.69577	0.66846	0.64109	0.62195	0.6082	0.60006	0.5953	0.59204	0.58714	0.57882	0.56882	0.56191	0.55711	0.55336	0.54776	0.54162	0.53631	0.53086	0.52734	0.52318	0.51838	0.51326	0.5086	0.50343	0.49978	0.49649	0.49395	0.48962	0.48399
3.0895	-0.004874	-0.0061863	-0.006217	-0.0047364	-0.0031937	-0.00061074	-0.0020884	-0.0058868	0.018683	0.10162	0.23675	0.37785	0.48725	0.55987	0.60872	0.65016	0.68694	0.71018	0.71735	0.70983	0.69004	0.66268	0.63533	0.61626	0.60218	0.59369	0.58874	0.58569	0.5806	0.5722	0.5624	0.55594	0.55145	0.54756	0.54189	0.53572	0.53043	0.525	0.52138	0.51703	0.51214	0.50703	0.50242	0.49743	0.49408	0.49091	0.48821	0.48356	0.47783
3.0855	-0.004633	-0.0061159	-0.0059421	-0.0043342	-0.0028716	-0.00060526	-0.0019968	-0.0057917	0.018207	0.099967	0.23456	0.37602	0.48607	0.55874	0.60709	0.64743	0.68293	0.70512	0.7118	0.70405	0.68406	0.65671	0.6294	0.61036	0.59591	0.58708	0.58202	0.57912	0.5738	0.56541	0.55587	0.54986	0.54558	0.54155	0.53582	0.5296	0.52435	0.51901	0.51532	0.51077	0.50575	0.5006	0.49601	0.49122	0.48815	0.48512	0.48222	0.4773	0.47152
3.0815	-0.0044547	-0.0060505	-0.0057181	-0.0039848	-0.0026645	-0.0006679	-0.0019444	-0.0056485	0.017813	0.098421	0.23246	0.37418	0.48478	0.55743	0.60528	0.64454	0.6788	0.69995	0.70609	0.69804	0.67786	0.65056	0.62332	0.60424	0.58941	0.58027	0.57516	0.57236	0.56677	0.55848	0.54924	0.54366	0.5395	0.53533	0.52956	0.52329	0.51808	0.51289	0.50915	0.5044	0.49925	0.49401	0.4894	0.48483	0.48201	0.47911	0.47598	0.47083	0.46507
3.0776	-0.0043479	-0.0059999	-0.0055634	-0.0037086	-0.0025828	-0.00079953	-0.0019311	-0.005471	0.017471	0.096962	0.23042	0.37232	0.48339	0.55595	0.60331	0.64152	0.67457	0.69469	0.70025	0.69182	0.67144	0.64424	0.6171	0.59792	0.58269	0.57326	0.56818	0.56542	0.55955	0.55142	0.54251	0.53735	0.5332	0.52892	0.52312	0.51678	0.51162	0.50664	0.50286	0.49795	0.49265	0.48726	0.48262	0.47829	0.47567	0.47288	0.46949	0.46417	0.4585
3.0737	-0.0043157	-0.0059746	-0.0054819	-0.0035224	-0.0026263	-0.0010004	-0.0019525	-0.0052768	0.017153	0.095571	0.22845	0.37044	0.48188	0.5543	0.6012	0.63839	0.67026	0.68936	0.69428	0.68539	0.66484	0.63776	0.61073	0.59141	0.57579	0.56611	0.56111	0.55831	0.5522	0.54427	0.53569	0.53091	0.5267	0.52234	0.51651	0.51011	0.505	0.50023	0.49644	0.4914	0.48595	0.48039	0.4757	0.47162	0.46915	0.46645	0.46278	0.45734	0.45183
3.0697	-0.0043591	-0.0059866	-0.0054737	-0.0034388	-0.0027905	-0.0012758	-0.0020177	-0.005094	0.016834	0.094233	0.22652	0.36853	0.48025	0.5525	0.59897	0.63517	0.66586	0.68396	0.68821	0.6788	0.65806	0.63113	0.60423	0.58473	0.56873	0.55884	0.55397	0.55107	0.54475	0.53704	0.5288	0.52434	0.52001	0.5156	0.50972	0.50327	0.49823	0.49367	0.48988	0.48475	0.47916	0.47342	0.46869	0.46485	0.46249	0.45982	0.45584	0.45036	0.44506
3.0658	-0.0044701	-0.0060422	-0.0055294	-0.003452	-0.0030415	-0.0016043	-0.0021158	-0.0049405	0.016501	0.092951	0.22463	0.3666	0.47849	0.55057	0.59664	0.63188	0.6614	0.67851	0.68203	0.67209	0.65115	0.62437	0.5976	0.5779	0.56156	0.5515	0.54676	0.54369	0.53725	0.52975	0.52187	0.51766	0.51316	0.5087	0.50278	0.49631	0.49132	0.48695	0.48315	0.47798	0.47228	0.46638	0.46162	0.45802	0.45569	0.453	0.44872	0.44325	0.43824
3.0619	-0.0046372	-0.006141	-0.0056407	-0.003559	-0.0033517	-0.0019637	-0.0022387	-0.0048376	0.016141	0.091723	0.22279	0.36464	0.47661	0.5485	0.59422	0.62852	0.65689	0.67301	0.67577	0.66526	0.64412	0.6175	0.59086	0.57094	0.5543	0.54412	0.5395	0.5362	0.52971	0.52242	0.51492	0.51086	0.50618	0.50167	0.49569	0.48924	0.4843	0.48007	0.47624	0.47107	0.46528	0.45928	0.45452	0.45113	0.44879	0.44602	0.44144	0.43603	0.43138
3.058	-0.0048517	-0.0062766	-0.0057832	-0.0037407	-0.0036873	-0.0023308	-0.0023686	-0.0047992	0.015743	0.090546	0.221	0.36266	0.47459	0.54631	0.59169	0.6251	0.65231	0.66746	0.66943	0.65834	0.63698	0.61052	0.584	0.56388	0.54698	0.53671	0.53217	0.5286	0.52215	0.51506	0.50794	0.50395	0.4991	0.49452	0.48848	0.4821	0.4772	0.47305	0.46914	0.46401	0.45817	0.45213	0.4474	0.44421	0.44181	0.4389	0.43403	0.42875	0.42451
3.0541	-0.0051075	-0.0064469	-0.0059438	-0.0039872	-0.0040309	-0.0026926	-0.0024979	-0.0048325	0.015299	0.089416	0.21926	0.36066	0.47244	0.544	0.58907	0.62162	0.64769	0.66188	0.66302	0.65135	0.62975	0.60344	0.57704	0.55672	0.53963	0.52929	0.52475	0.52088	0.51457	0.50768	0.50095	0.49693	0.49192	0.48724	0.48116	0.47489	0.47004	0.46589	0.46187	0.45678	0.45093	0.44493	0.44028	0.43726	0.43476	0.43165	0.42654	0.42143	0.41763
3.0502	-0.005396	-0.0066436	-0.0061095	-0.0042789	-0.0043694	-0.003038	-0.0026226	-0.0049387	0.014812	0.088335	0.21757	0.35864	0.47017	0.54158	0.58636	0.61809	0.64304	0.65627	0.65655	0.64431	0.62247	0.59628	0.56998	0.54947	0.53224	0.52186	0.51724	0.51306	0.50696	0.5003	0.49396	0.48983	0.48468	0.47987	0.47373	0.46765	0.46284	0.45861	0.45443	0.44939	0.44358	0.4377	0.43316	0.43028	0.42765	0.42431	0.41899	0.41408	0.41075
3.0464	-0.0057108	-0.0068613	-0.0062796	-0.004598	-0.0046924	-0.0033561	-0.0027412	-0.0051095	0.014297	0.087304	0.21592	0.3566	0.4678	0.53908	0.58357	0.61452	0.63836	0.65063	0.65004	0.63724	0.61515	0.58906	0.56284	0.54216	0.52483	0.51442	0.50962	0.50515	0.49931	0.49292	0.48698	0.48268	0.4774	0.47241	0.46624	0.46038	0.45562	0.45126	0.44687	0.44187	0.43613	0.43045	0.42605	0.42328	0.4205	0.41689	0.41143	0.40674	0.40388
3.0425	-0.0060401	-0.00709	-0.0064564	-0.0049308	-0.0049905	-0.0036274	-0.0028361	-0.0053205	0.013771	0.086319	0.21432	0.35455	0.46534	0.53649	0.58069	0.61089	0.63366	0.64495	0.6435	0.63015	0.60781	0.58178	0.55562	0.53478	0.51741	0.50695	0.50189	0.49715	0.49161	0.48556	0.48001	0.47549	0.47009	0.46489	0.45871	0.45311	0.44839	0.44384	0.43921	0.43425	0.42861	0.42319	0.41895	0.41627	0.41331	0.40942	0.40387	0.39942	0.39702
3.0387	-0.0063717	-0.00732	-0.006647	-0.0052767	-0.0052752	-0.0038489	-0.0029001	-0.0055508	0.013246	0.085366	0.21275	0.35246	0.4628	0.53384	0.57773	0.60723	0.62894	0.63926	0.63692	0.62304	0.60047	0.57444	0.54833	0.52734	0.50997	0.49945	0.49404	0.48911	0.48388	0.47822	0.47302	0.46829	0.46276	0.45734	0.45116	0.44585	0.44116	0.43638	0.4315	0.42654	0.42103	0.4159	0.41185	0.40924	0.40611	0.40193	0.39633	0.39215	0.39016
3.0349	-0.0066941	-0.0075433	-0.0068536	-0.0056327	-0.0055553	-0.0040231	-0.0029267	-0.0057767	0.012737	0.084429	0.21119	0.35034	0.4602	0.53114	0.5747	0.60354	0.62422	0.63354	0.63034	0.61592	0.59312	0.56703	0.54097	0.51983	0.50251	0.4919	0.48609	0.48104	0.47611	0.47093	0.46602	0.4611	0.45543	0.44978	0.44363	0.4386	0.43393	0.4289	0.42376	0.41879	0.41343	0.40861	0.40477	0.40221	0.39889	0.39443	0.38885	0.38493	0.38329
3.0311	-0.0069928	-0.0077534	-0.0070842	-0.0059989	-0.0058396	-0.0041551	-0.0029245	-0.00598	0.012259	0.083507	0.20964	0.34818	0.45757	0.5284	0.57163	0.59985	0.6195	0.62783	0.62375	0.60881	0.5858	0.55958	0.53354	0.51228	0.49505	0.48432	0.47808	0.47299	0.46833	0.46369	0.45902	0.45392	0.44811	0.44224	0.43612	0.43136	0.4267	0.42141	0.41604	0.41103	0.40583	0.40133	0.3977	0.39517	0.39166	0.38695	0.38144	0.37777	0.37642
3.0272	-0.0072555	-0.0079416	-0.0073369	-0.0063653	-0.0061227	-0.0042434	-0.0028982	-0.0061437	0.011831	0.082601	0.20808	0.34598	0.45491	0.52565	0.56853	0.59616	0.61479	0.62209	0.61716	0.6017	0.57849	0.5521	0.52606	0.50469	0.48759	0.47672	0.47006	0.46499	0.46059	0.45651	0.452	0.44677	0.4408	0.43473	0.42866	0.42413	0.41946	0.41393	0.40836	0.40328	0.39826	0.39406	0.39066	0.38815	0.38443	0.37949	0.37408	0.37067	0.36953
3.0235	-0.0074796	-0.008109	-0.0076083	-0.0067241	-0.0063931	-0.0042844	-0.0028473	-0.0062521	0.011462	0.081708	0.20651	0.34372	0.45224	0.52289	0.56543	0.59248	0.61007	0.61635	0.61056	0.59458	0.5712	0.54459	0.51855	0.49708	0.48014	0.46912	0.46207	0.45709	0.45292	0.44938	0.44496	0.43963	0.43352	0.42728	0.42126	0.4169	0.4122	0.40646	0.40074	0.39556	0.39071	0.3868	0.38363	0.38112	0.3772	0.37207	0.3668	0.36364	0.36264
3.0196	-0.0076627	-0.008253	-0.0078893	-0.0070726	-0.0066491	-0.0042863	-0.0027775	-0.0062992	0.011151	0.080822	0.2049	0.34141	0.44957	0.52013	0.56232	0.58881	0.60537	0.61058	0.60394	0.58747	0.56391	0.53706	0.51099	0.48946	0.4727	0.46152	0.45416	0.44931	0.44534	0.4423	0.43788	0.43251	0.42625	0.41988	0.41392	0.40967	0.40491	0.399	0.39316	0.38788	0.3832	0.37955	0.37663	0.37409	0.36997	0.36468	0.3596	0.35667	0.35573
3.0159	-0.0078048	-0.0083733	-0.0081688	-0.0074066	-0.0068892	-0.0042659	-0.002708	-0.006296	0.01089	0.079941	0.20325	0.33905	0.4469	0.51737	0.55924	0.58516	0.60066	0.60482	0.59733	0.58037	0.55662	0.52954	0.50341	0.48186	0.46529	0.45396	0.44637	0.44167	0.4379	0.43525	0.43078	0.42538	0.41899	0.41254	0.40663	0.40242	0.39759	0.39155	0.38564	0.38024	0.37574	0.37233	0.36965	0.36704	0.36273	0.35735	0.35248	0.34977	0.34881
3.0121	-0.0079169	-0.0084753	-0.0084335	-0.0077123	-0.0071016	-0.0042394	-0.0026607	-0.0062564	0.010673	0.079078	0.20157	0.33665	0.44426	0.51462	0.55619	0.58153	0.59596	0.59904	0.5907	0.57328	0.54934	0.52203	0.49582	0.47429	0.45791	0.44643	0.43873	0.43419	0.43061	0.42824	0.42366	0.41824	0.41174	0.40525	0.39938	0.39515	0.39024	0.38411	0.37818	0.37266	0.36834	0.36514	0.36268	0.35996	0.35548	0.35006	0.34545	0.34292	0.34188
3.0083	-0.0080138	-0.0085658	-0.0086719	-0.0079729	-0.007276	-0.0042199	-0.0026568	-0.0061991	0.010495	0.078244	0.19987	0.33423	0.44163	0.51187	0.55317	0.57789	0.59123	0.59324	0.58406	0.56621	0.54208	0.51458	0.48825	0.46677	0.45057	0.43897	0.43126	0.42686	0.42349	0.42124	0.41653	0.41108	0.4045	0.39801	0.39219	0.38787	0.38286	0.37668	0.37076	0.36514	0.36101	0.358	0.35573	0.35283	0.34821	0.34282	0.33851	0.33613	0.33496
3.0046	-0.0081062	-0.0086497	-0.0088703	-0.0081721	-0.0074028	-0.0042185	-0.0027031	-0.0061379	0.010345	0.077438	0.19816	0.3318	0.43902	0.50912	0.55017	0.57425	0.58649	0.58742	0.57741	0.55917	0.53482	0.50717	0.48072	0.45933	0.44325	0.43156	0.42395	0.41967	0.41653	0.41425	0.40938	0.4039	0.39726	0.39081	0.38504	0.38059	0.37549	0.36927	0.36339	0.35768	0.35375	0.3509	0.34878	0.34564	0.34092	0.33562	0.33166	0.32939	0.32805
3.0008	-0.008201	-0.0087307	-0.0090222	-0.0083077	-0.0074858	-0.0042501	-0.0028008	-0.0060879	0.010212	0.076658	0.19644	0.32937	0.43642	0.50637	0.54718	0.57059	0.58172	0.58159	0.57077	0.55217	0.52758	0.49981	0.47323	0.45196	0.43595	0.42421	0.41677	0.41262	0.4097	0.40727	0.40224	0.3967	0.39003	0.38365	0.37795	0.37333	0.36812	0.36188	0.35606	0.3503	0.34657	0.34386	0.34183	0.3384	0.33362	0.32849	0.32492	0.32271	0.32116
2.9971	-0.0082918	-0.0088006	-0.0091241	-0.00838	-0.0075299	-0.0043221	-0.0029443	-0.0060581	0.010091	0.075911	0.19475	0.32698	0.43384	0.50361	0.5442	0.56691	0.57693	0.57574	0.56415	0.54521	0.52037	0.49251	0.46579	0.44466	0.42867	0.41691	0.40972	0.4057	0.40299	0.40031	0.39512	0.38948	0.3828	0.37654	0.37092	0.36611	0.36078	0.35452	0.34877	0.34301	0.33949	0.33691	0.3349	0.33113	0.32634	0.32143	0.31827	0.31609	0.31432
2.9933	-0.0083768	-0.0088579	-0.0091782	-0.0083869	-0.0075327	-0.0044303	-0.0031231	-0.0060555	0.0099839	0.075206	0.1931	0.32465	0.43129	0.50086	0.54122	0.5632	0.57211	0.56989	0.55758	0.53831	0.51321	0.48527	0.45843	0.43745	0.42139	0.40967	0.40276	0.39889	0.39638	0.39338	0.38804	0.38227	0.3756	0.36948	0.36394	0.35895	0.3535	0.34721	0.34153	0.33582	0.33254	0.33005	0.32799	0.32386	0.31908	0.31446	0.31173	0.30953	0.30756
2.9896	-0.0084587	-0.0089015	-0.0091859	-0.0083251	-0.007494	-0.0045649	-0.0033167	-0.0060717	0.0099007	0.074554	0.19152	0.32239	0.42876	0.4981	0.53823	0.55945	0.56727	0.56402	0.55105	0.53146	0.5061	0.47808	0.45116	0.4303	0.41413	0.40251	0.39589	0.3922	0.38984	0.3865	0.38102	0.37509	0.36845	0.36247	0.35702	0.35186	0.3463	0.33996	0.33434	0.32874	0.32571	0.32329	0.32111	0.31661	0.31187	0.30758	0.30528	0.30303	0.30088
2.9859	-0.008529	-0.0089274	-0.0091547	-0.008204	-0.0074214	-0.0047115	-0.0034984	-0.0060956	0.0098434	0.073949	0.19003	0.32022	0.42626	0.49535	0.53523	0.55567	0.56241	0.55816	0.54458	0.52468	0.49906	0.47094	0.44396	0.42323	0.40689	0.39543	0.38909	0.38562	0.38335	0.37967	0.37406	0.36796	0.36135	0.35554	0.35017	0.34486	0.3392	0.33279	0.32722	0.32179	0.31901	0.31665	0.31428	0.30941	0.30475	0.30083	0.29892	0.29661	0.29431
2.9822	-0.0085731	-0.0089281	-0.0090914	-0.0080397	-0.0073231	-0.0048544	-0.0036403	-0.0061086	0.009813	0.073384	0.18862	0.31812	0.42379	0.49261	0.53222	0.55186	0.55755	0.55231	0.5382	0.51797	0.4921	0.46385	0.43686	0.41622	0.39969	0.38844	0.38236	0.37913	0.37691	0.37291	0.3672	0.36089	0.35434	0.34868	0.34339	0.33797	0.33221	0.32573	0.32018	0.31495	0.31245	0.31013	0.30751	0.30231	0.29775	0.29422	0.29265	0.29026	0.28784
2.9785	-0.0085877	-0.0088989	-0.0090039	-0.0078501	-0.0072093	-0.0049794	-0.003725	-0.0060973	0.0098124	0.072864	0.18731	0.31613	0.42136	0.4899	0.5292	0.54804	0.5527	0.5465	0.53191	0.51133	0.48522	0.45681	0.42986	0.40927	0.39255	0.38158	0.37572	0.37275	0.3705	0.36624	0.36044	0.35392	0.34743	0.34191	0.33667	0.33118	0.32535	0.3188	0.31324	0.30826	0.30603	0.30373	0.30081	0.29534	0.2909	0.28777	0.28646	0.28399	0.28149
2.9749	-0.0085724	-0.0088419	-0.0089039	-0.0076476	-0.0070855	-0.0050696	-0.0037444	-0.0060506	0.0098427	0.072383	0.18609	0.31422	0.41899	0.48721	0.52618	0.54423	0.54788	0.54074	0.5257	0.50474	0.47842	0.44985	0.42298	0.4024	0.38552	0.37486	0.36918	0.36646	0.36412	0.35967	0.35379	0.34707	0.34065	0.33523	0.33	0.3245	0.31862	0.31201	0.30644	0.30173	0.29974	0.29744	0.2942	0.28852	0.28421	0.28146	0.28035	0.2778	0.27526
2.9711	-0.0085454	-0.0087731	-0.008801	-0.007445	-0.0069632	-0.0051228	-0.0037072	-0.0059719	0.0098891	0.07193	0.18494	0.3124	0.41666	0.48456	0.52316	0.54041	0.5431	0.53504	0.51958	0.49822	0.4717	0.44297	0.41623	0.39562	0.37861	0.36827	0.36276	0.36026	0.3578	0.35322	0.34726	0.34035	0.334	0.32867	0.32342	0.31793	0.31203	0.30538	0.29979	0.29535	0.29358	0.29124	0.28766	0.28185	0.27769	0.27531	0.27431	0.2717	0.26914
2.9675	-0.0085175	-0.008702	-0.008698	-0.0072495	-0.0068484	-0.0051341	-0.0036161	-0.0058557	0.0099438	0.071493	0.18386	0.31064	0.41438	0.48193	0.52013	0.53662	0.53836	0.52941	0.51352	0.49175	0.46506	0.43618	0.4096	0.38892	0.37186	0.36183	0.35647	0.35414	0.35154	0.34689	0.34085	0.33378	0.3275	0.32222	0.31692	0.31146	0.30557	0.29892	0.2933	0.28914	0.28753	0.28513	0.2812	0.27533	0.27135	0.26931	0.26834	0.26568	0.26313
2.9638	-0.008494	-0.0086386	-0.0086018	-0.0070728	-0.006747	-0.0051057	-0.0034848	-0.0057109	0.009985	0.071052	0.18281	0.30893	0.41214	0.47934	0.5171	0.53284	0.53366	0.52387	0.50753	0.48532	0.45849	0.4295	0.40311	0.38233	0.36527	0.35554	0.35032	0.3481	0.34535	0.34068	0.33457	0.32737	0.32117	0.31591	0.31052	0.3051	0.29922	0.29263	0.287	0.28311	0.28158	0.27909	0.27483	0.26898	0.26518	0.26343	0.26243	0.25976	0.25722
2.9602	-0.008488	-0.0085909	-0.0085115	-0.0069172	-0.0066599	-0.0050452	-0.0033329	-0.0055488	0.010001	0.070605	0.18179	0.30726	0.40996	0.47677	0.51407	0.5291	0.52901	0.51841	0.50158	0.47893	0.45198	0.42293	0.39677	0.37584	0.35887	0.34938	0.34431	0.34214	0.33926	0.33461	0.32842	0.32114	0.31501	0.30974	0.30424	0.29885	0.293	0.2865	0.28088	0.27726	0.27573	0.27313	0.26856	0.2628	0.25919	0.25767	0.25657	0.25392	0.25142
2.9566	-0.0085152	-0.0085696	-0.0084296	-0.0067839	-0.0065877	-0.0049625	-0.0031842	-0.0053942	0.0099795	0.07015	0.1808	0.30564	0.40782	0.47424	0.51102	0.52535	0.52437	0.51301	0.49565	0.47258	0.44554	0.41649	0.39055	0.36947	0.35266	0.34335	0.33845	0.33626	0.33328	0.32867	0.32239	0.31509	0.30902	0.30373	0.2981	0.2927	0.28688	0.28051	0.27497	0.2716	0.26998	0.26724	0.26239	0.25678	0.25334	0.25201	0.25078	0.24818	0.24572
2.953	-0.0085872	-0.0085912	-0.0083669	-0.0066766	-0.0065264	-0.0048625	-0.0030543	-0.0052691	0.0099038	0.069674	0.17981	0.30404	0.40571	0.47172	0.50795	0.5216	0.51975	0.50767	0.48973	0.46628	0.43917	0.41018	0.38446	0.36322	0.34661	0.33744	0.33274	0.33049	0.32742	0.32284	0.31647	0.30921	0.30321	0.29788	0.29212	0.28667	0.28086	0.27466	0.26925	0.26611	0.26432	0.26143	0.25634	0.25091	0.24764	0.24644	0.24506	0.24252	0.24011
2.9493	-0.0087105	-0.0086587	-0.0083176	-0.0065921	-0.0064694	-0.004753	-0.0029525	-0.0051894	0.0097634	0.069178	0.17882	0.30246	0.40362	0.4692	0.50485	0.51783	0.5151	0.50234	0.48383	0.46002	0.43288	0.40401	0.37847	0.35709	0.3407	0.33166	0.32716	0.32482	0.32168	0.31713	0.31066	0.30349	0.29756	0.29218	0.28629	0.28075	0.27493	0.26893	0.2637	0.26077	0.25875	0.2557	0.25043	0.24521	0.24209	0.24095	0.23941	0.23697	0.23461
2.9457	-0.0088724	-0.0087617	-0.0082772	-0.0065252	-0.0064033	-0.0046325	-0.0028762	-0.0051567	0.0095646	0.068665	0.17783	0.3009	0.40156	0.4667	0.50174	0.51403	0.51044	0.49704	0.47795	0.45383	0.42669	0.39797	0.37257	0.35108	0.33494	0.32603	0.32173	0.31927	0.31606	0.31151	0.30495	0.29794	0.29207	0.28664	0.28061	0.27494	0.2691	0.26331	0.25832	0.25558	0.25327	0.25005	0.24467	0.23967	0.23668	0.23555	0.23387	0.23151	0.2292
2.9421	-0.0090617	-0.0088919	-0.0082479	-0.0064834	-0.006331	-0.0045136	-0.0028359	-0.0051871	0.0093001	0.068134	0.17683	0.29934	0.39951	0.46419	0.4986	0.5102	0.50576	0.49173	0.47209	0.44772	0.42062	0.39206	0.36676	0.34521	0.32932	0.32056	0.31643	0.31387	0.31057	0.30596	0.29932	0.29251	0.28672	0.28122	0.27508	0.26924	0.26336	0.2578	0.25308	0.25049	0.24789	0.24449	0.23907	0.2343	0.23141	0.23023	0.22842	0.22615	0.22388
2.9385	-0.0092731	-0.0090395	-0.0082246	-0.0064627	-0.0062482	-0.0043978	-0.0028294	-0.005283	0.0089787	0.067593	0.17582	0.29779	0.39745	0.46165	0.49544	0.50632	0.50105	0.48642	0.46628	0.44169	0.41466	0.38629	0.36103	0.33948	0.32384	0.31526	0.31128	0.30861	0.30519	0.30047	0.29376	0.2872	0.28148	0.27592	0.26966	0.26365	0.25773	0.25238	0.24797	0.24548	0.24258	0.23902	0.23363	0.22909	0.22628	0.225	0.22309	0.22089	0.21865
2.9349	-0.0094961	-0.0091956	-0.0082071	-0.0064601	-0.0061507	-0.0042782	-0.0028435	-0.005438	0.00861	0.067043	0.17481	0.29623	0.39535	0.45907	0.49223	0.50239	0.49632	0.48111	0.46054	0.43577	0.40884	0.38063	0.35538	0.33392	0.31849	0.31014	0.30625	0.3035	0.29991	0.29503	0.28824	0.28196	0.27631	0.2707	0.26434	0.25817	0.25221	0.24707	0.24297	0.24053	0.23735	0.23364	0.22833	0.22403	0.22128	0.21987	0.21788	0.21573	0.2135
2.9314	-0.0097257	-0.0093526	-0.008194	-0.0064713	-0.0060384	-0.00415	-0.0028596	-0.0056322	0.008205	0.066481	0.17378	0.29464	0.39321	0.45643	0.489	0.49842	0.49159	0.47582	0.4549	0.42997	0.40316	0.37509	0.34982	0.32851	0.31329	0.30522	0.30134	0.29852	0.29473	0.28964	0.28278	0.27678	0.2712	0.26554	0.2591	0.25279	0.24682	0.24186	0.23806	0.23562	0.23219	0.22834	0.22319	0.21911	0.21641	0.21485	0.21279	0.21064	0.20841
2.9278	-0.009942	-0.0094829	-0.0081671	-0.0064838	-0.0059179	-0.004019	-0.0028678	-0.0058434	0.0077855	0.065914	0.17273	0.29302	0.39101	0.45372	0.48573	0.49442	0.48688	0.47056	0.44936	0.42429	0.39761	0.36963	0.34435	0.32327	0.30824	0.30047	0.29654	0.29368	0.28965	0.28431	0.27739	0.27166	0.26612	0.26042	0.25392	0.24752	0.24157	0.23677	0.23324	0.23073	0.2271	0.22314	0.21818	0.21432	0.21166	0.20992	0.20781	0.20564	0.2034
2.9243	-0.010133	-0.0095756	-0.0081274	-0.0064949	-0.0058005	-0.0038931	-0.0028667	-0.0060585	0.0073683	0.065343	0.17166	0.29136	0.38872	0.45092	0.48242	0.49041	0.4822	0.46536	0.44393	0.41872	0.39216	0.36426	0.33899	0.31821	0.30336	0.29588	0.29182	0.28893	0.28465	0.27905	0.27208	0.26658	0.26108	0.25533	0.24879	0.24236	0.23645	0.2318	0.22851	0.22588	0.22208	0.21803	0.2133	0.20965	0.207	0.20509	0.20293	0.20072	0.19844
2.9207	-0.010296	-0.0096268	-0.0080774	-0.0065072	-0.0057049	-0.0037826	-0.0028577	-0.0062677	0.0069639	0.064769	0.17057	0.28965	0.38634	0.44803	0.47904	0.48637	0.47754	0.46022	0.43861	0.41326	0.38681	0.35895	0.33375	0.31329	0.29864	0.29141	0.28717	0.28427	0.27974	0.27388	0.26685	0.26152	0.25604	0.25027	0.24373	0.23731	0.23148	0.22696	0.22386	0.22107	0.21714	0.21303	0.20854	0.20506	0.20241	0.20034	0.19814	0.19586	0.19355
2.9171	-0.010428	-0.0096312	-0.0080112	-0.0065079	-0.0056308	-0.0036832	-0.0028324	-0.0064506	0.0065966	0.064203	0.16947	0.28788	0.38387	0.44505	0.4756	0.48231	0.4729	0.45516	0.4334	0.40791	0.38155	0.3537	0.32863	0.3085	0.29406	0.28701	0.28258	0.27965	0.27492	0.26883	0.26175	0.25652	0.25102	0.24523	0.23873	0.23237	0.22665	0.22227	0.21928	0.2163	0.21228	0.20815	0.20389	0.20056	0.19788	0.19566	0.19343	0.19108	0.18873
2.9136	-0.010519	-0.0095843	-0.007933	-0.0064992	-0.0055875	-0.0035973	-0.0027894	-0.0065943	0.0062786	0.063647	0.16836	0.28607	0.38133	0.44202	0.47211	0.47824	0.4683	0.45019	0.42829	0.40268	0.37638	0.34851	0.32364	0.30383	0.2896	0.28267	0.27802	0.27509	0.27019	0.26393	0.25681	0.25157	0.24603	0.24023	0.23379	0.22755	0.22196	0.21771	0.2148	0.2116	0.20751	0.20342	0.19936	0.19612	0.19339	0.19104	0.1888	0.1864	0.18401
2.9101	-0.010556	-0.0094827	-0.007843	-0.006483	-0.0055804	-0.003536	-0.0027422	-0.0066988	0.0060136	0.063105	0.16724	0.28421	0.37873	0.43893	0.46857	0.47416	0.46372	0.44531	0.42327	0.39756	0.37128	0.34339	0.31876	0.29924	0.28525	0.27834	0.27349	0.27055	0.26556	0.25918	0.25204	0.24672	0.24109	0.23527	0.22892	0.22282	0.2174	0.2133	0.21039	0.20698	0.20286	0.19883	0.19496	0.19174	0.18893	0.1865	0.18426	0.18182	0.17941
2.9066	-0.010516	-0.009319	-0.0077362	-0.0064599	-0.0056072	-0.003506	-0.002711	-0.0067706	0.0058054	0.06259	0.16612	0.28232	0.37608	0.43582	0.46498	0.47008	0.45916	0.44052	0.41834	0.39255	0.36625	0.33834	0.31401	0.29473	0.281	0.27401	0.26901	0.26605	0.26101	0.2546	0.24744	0.24196	0.23622	0.23039	0.22414	0.21821	0.21297	0.20901	0.20607	0.20246	0.19834	0.19442	0.19068	0.18744	0.18451	0.18202	0.17981	0.17736	0.17494
2.903	-0.010401	-0.009113	-0.0076287	-0.0064404	-0.0056588	-0.0035037	-0.0027063	-0.0068198	0.0056508	0.062108	0.16501	0.28042	0.37342	0.43268	0.46134	0.46597	0.45461	0.43581	0.41348	0.38764	0.3613	0.3334	0.30937	0.29029	0.27681	0.26969	0.26457	0.26158	0.25656	0.25018	0.24303	0.23733	0.23145	0.2256	0.21946	0.21371	0.20867	0.20486	0.20183	0.19803	0.19394	0.19016	0.18653	0.1832	0.18013	0.17763	0.17547	0.17305	0.17063
2.8996	-0.010205	-0.0088726	-0.007522	-0.0064267	-0.0057206	-0.003519	-0.0027264	-0.006843	0.0055509	0.061669	0.16392	0.27851	0.37076	0.42955	0.45768	0.46185	0.45008	0.43117	0.40871	0.38285	0.35644	0.32857	0.30485	0.28592	0.27268	0.26539	0.26021	0.25718	0.2522	0.24593	0.23878	0.23283	0.22678	0.22093	0.21488	0.20933	0.20449	0.20082	0.19765	0.19368	0.18965	0.18606	0.1825	0.17904	0.17582	0.17333	0.17125	0.16889	0.1665
2.8961	-0.0099305	-0.0086093	-0.0074151	-0.0064125	-0.0057693	-0.0035406	-0.0027703	-0.0068446	0.0054986	0.061274	0.16287	0.27663	0.36815	0.42644	0.45401	0.45773	0.4456	0.42661	0.40403	0.37818	0.35169	0.32387	0.30044	0.28163	0.2686	0.26115	0.25593	0.25285	0.24794	0.24183	0.23469	0.22848	0.22226	0.21638	0.21041	0.20505	0.20043	0.19689	0.19356	0.18943	0.18549	0.18211	0.1786	0.17498	0.17161	0.16918	0.16718	0.16491	0.16255
2.8926	-0.0095835	-0.008339	-0.0073163	-0.0064067	-0.0057992	-0.0035698	-0.0028401	-0.0068305	0.0054827	0.060922	0.16184	0.27477	0.36557	0.42334	0.45033	0.45362	0.44118	0.42213	0.39945	0.37362	0.34703	0.31932	0.29613	0.27745	0.2646	0.25699	0.25177	0.24862	0.24378	0.23786	0.23072	0.22427	0.21789	0.21198	0.20607	0.20089	0.1965	0.19305	0.18953	0.18527	0.18144	0.17828	0.17482	0.17104	0.16753	0.16516	0.16326	0.16109	0.15878
2.8891	-0.0091829	-0.0080808	-0.0072266	-0.0064092	-0.0058027	-0.0036141	-0.0029441	-0.0068101	0.0054943	0.060616	0.16084	0.27294	0.36302	0.42023	0.44666	0.44953	0.43682	0.41772	0.39495	0.36916	0.34247	0.31491	0.29192	0.27339	0.26066	0.25294	0.24772	0.2445	0.23972	0.23399	0.22685	0.2202	0.21367	0.20774	0.20188	0.19687	0.1927	0.1893	0.18557	0.18119	0.17749	0.17457	0.17114	0.16722	0.16359	0.16129	0.15948	0.15741	0.15518
2.8857	-0.0087551	-0.0078538	-0.0071534	-0.0064268	-0.0057853	-0.0036792	-0.0030822	-0.0067871	0.0055274	0.060351	0.15987	0.27114	0.3605	0.41711	0.44298	0.44544	0.43253	0.41337	0.39055	0.36479	0.338	0.31065	0.28782	0.26948	0.25679	0.24902	0.2438	0.2405	0.23575	0.23022	0.22304	0.21625	0.2096	0.20367	0.19784	0.19298	0.18903	0.18562	0.18169	0.17719	0.17364	0.17094	0.16755	0.16351	0.15979	0.15756	0.15584	0.15387	0.15172
2.8822	-0.0083436	-0.0076826	-0.0071081	-0.0064611	-0.0057538	-0.0037683	-0.0032452	-0.0067612	0.0055745	0.060115	0.15893	0.26937	0.35801	0.41397	0.43931	0.44138	0.42832	0.40909	0.38624	0.36051	0.33363	0.30652	0.28382	0.26571	0.25302	0.24524	0.24002	0.23664	0.23188	0.22652	0.2193	0.21241	0.20568	0.19975	0.19396	0.18924	0.18549	0.18202	0.17789	0.17328	0.16987	0.16738	0.16403	0.15991	0.15614	0.15396	0.15233	0.15043	0.14837
2.8788	-0.0079712	-0.0075687	-0.0070831	-0.0065029	-0.0057215	-0.0038909	-0.0034329	-0.0067316	0.0056293	0.059895	0.15799	0.2676	0.35552	0.41081	0.43565	0.43737	0.42418	0.40486	0.38202	0.3563	0.32935	0.30252	0.27991	0.26208	0.24934	0.2416	0.23635	0.2329	0.22812	0.22289	0.2156	0.20867	0.2019	0.19599	0.19025	0.18565	0.18208	0.17849	0.17417	0.16947	0.1662	0.16387	0.16058	0.1564	0.15263	0.15048	0.14892	0.14707	0.14511
2.8753	-0.0076674	-0.0075163	-0.0070775	-0.0065487	-0.0057046	-0.0040592	-0.0036528	-0.0067113	0.0056801	0.059681	0.15704	0.26583	0.35302	0.40763	0.432	0.4334	0.42011	0.40069	0.37787	0.35215	0.32515	0.29861	0.27611	0.2586	0.24575	0.2381	0.2328	0.22929	0.22447	0.21931	0.21194	0.205	0.19823	0.19237	0.18668	0.1822	0.17877	0.17503	0.17056	0.16577	0.16262	0.16041	0.15716	0.15298	0.14923	0.1471	0.14558	0.14377	0.1419
2.8719	-0.0074513	-0.0075225	-0.0070909	-0.006599	-0.0057221	-0.0042832	-0.0039089	-0.0067039	0.0057297	0.059468	0.15608	0.26405	0.35051	0.40442	0.42836	0.42945	0.41609	0.39656	0.37379	0.34806	0.32104	0.2948	0.27241	0.25522	0.24226	0.23471	0.22936	0.22578	0.22093	0.21578	0.20832	0.2014	0.19467	0.18888	0.18326	0.17888	0.17557	0.17164	0.16704	0.1622	0.15916	0.157	0.15378	0.14959	0.1459	0.14377	0.14229	0.14051	0.13871
2.8684	-0.0073338	-0.0075781	-0.0071176	-0.006644	-0.0057798	-0.0045638	-0.004206	-0.0067192	0.0057755	0.05925	0.15511	0.26225	0.34797	0.4012	0.42472	0.42552	0.41208	0.39248	0.36978	0.34403	0.31703	0.29106	0.26882	0.25194	0.23888	0.23143	0.22601	0.22237	0.2175	0.21229	0.20475	0.19788	0.1912	0.18548	0.17997	0.1757	0.17247	0.16834	0.16363	0.15874	0.15579	0.15364	0.15041	0.14624	0.14263	0.14049	0.13904	0.13728	0.13553
2.8651	-0.0073136	-0.0076705	-0.0071558	-0.006676	-0.0058789	-0.0048873	-0.004536	-0.0067592	0.0058166	0.059021	0.15411	0.26045	0.34543	0.39799	0.42109	0.42162	0.40808	0.38843	0.36584	0.34008	0.31316	0.28742	0.26534	0.24874	0.2356	0.22825	0.22275	0.21905	0.21416	0.20886	0.20125	0.19443	0.18782	0.18218	0.17677	0.17264	0.16946	0.16513	0.16033	0.15543	0.15255	0.15034	0.14708	0.14293	0.13942	0.13727	0.13583	0.13409	0.13237
2.8616	-0.007383	-0.007786	-0.0071962	-0.0066782	-0.0060065	-0.0052365	-0.0048877	-0.0068208	0.005858	0.058781	0.15311	0.25865	0.34289	0.39482	0.41749	0.41774	0.40406	0.38441	0.36197	0.33621	0.30941	0.28387	0.26199	0.2456	0.23243	0.22514	0.21956	0.2158	0.21093	0.20548	0.19785	0.19105	0.18452	0.17894	0.17366	0.16968	0.16652	0.16203	0.15715	0.15226	0.14943	0.14712	0.1438	0.13965	0.13625	0.13409	0.13265	0.13095	0.12922
2.8583	-0.0075202	-0.0079063	-0.0072322	-0.0066503	-0.006159	-0.0056016	-0.0052582	-0.0069072	0.0059052	0.05854	0.1521	0.25687	0.34036	0.39169	0.41389	0.41387	0.40004	0.38044	0.35818	0.33242	0.30581	0.2804	0.25877	0.2425	0.22938	0.22212	0.21647	0.21262	0.20779	0.20216	0.19453	0.18775	0.1813	0.17575	0.1706	0.16681	0.16365	0.15903	0.15408	0.14923	0.14645	0.144	0.14057	0.13642	0.13314	0.13096	0.12951	0.12785	0.1261
2.8548	-0.0077104	-0.0080254	-0.007265	-0.0066004	-0.0063263	-0.0059702	-0.0056355	-0.0070189	0.0059634	0.058305	0.15111	0.25513	0.33785	0.3886	0.4103	0.41	0.396	0.37652	0.35446	0.32873	0.30235	0.27703	0.25568	0.23947	0.22645	0.21919	0.21346	0.20951	0.20474	0.19891	0.19133	0.18454	0.17815	0.1726	0.16759	0.164	0.16085	0.15614	0.15112	0.14633	0.14359	0.14098	0.13742	0.13325	0.13008	0.12791	0.12642	0.12483	0.12301
2.8514	-0.0079321	-0.0081407	-0.0072982	-0.0065382	-0.0065015	-0.0063322	-0.0060081	-0.007145	0.0060445	0.058086	0.15014	0.25342	0.33536	0.38554	0.4067	0.40613	0.39198	0.37267	0.35082	0.32515	0.29904	0.27378	0.25273	0.23651	0.22365	0.21636	0.21054	0.20649	0.20177	0.19573	0.18825	0.18145	0.17508	0.16949	0.16462	0.16127	0.15811	0.15336	0.14827	0.14357	0.14085	0.13807	0.13436	0.13018	0.12711	0.12494	0.1234	0.12187	0.11997
2.8481	-0.0081688	-0.008253	-0.0073359	-0.0064762	-0.0066832	-0.0066832	-0.006371	-0.007282	0.0061438	0.057881	0.1492	0.25173	0.33288	0.38251	0.4031	0.40229	0.38799	0.36889	0.34726	0.32169	0.29588	0.27066	0.24992	0.23362	0.22097	0.21361	0.20771	0.20356	0.19887	0.19264	0.18529	0.17845	0.17211	0.16644	0.1617	0.15859	0.15543	0.15068	0.14553	0.14094	0.13822	0.13528	0.1314	0.12723	0.12426	0.1221	0.12047	0.11899	0.11699
2.8447	-0.0084089	-0.0083655	-0.007377	-0.0064273	-0.0068737	-0.0070192	-0.0067121	-0.0074145	0.0062638	0.057694	0.1483	0.25006	0.33041	0.37947	0.3995	0.39847	0.38407	0.36522	0.34378	0.31833	0.29285	0.26768	0.24723	0.23085	0.21842	0.21096	0.20498	0.20072	0.19605	0.18963	0.18242	0.17557	0.16923	0.16346	0.15884	0.15597	0.15281	0.14809	0.1429	0.13842	0.13569	0.13258	0.12856	0.12442	0.12154	0.11939	0.11765	0.11619	0.11408
2.8414	-0.008647	-0.0084822	-0.0074184	-0.0064035	-0.0070755	-0.007342	-0.0070241	-0.0075302	0.0064041	0.057524	0.14742	0.24839	0.32792	0.3764	0.39588	0.39468	0.38024	0.36166	0.34037	0.31508	0.2899	0.26483	0.24465	0.22817	0.21597	0.20841	0.20236	0.19801	0.1933	0.18671	0.17966	0.17279	0.16646	0.16056	0.15607	0.15339	0.15024	0.14557	0.14035	0.136	0.13324	0.12997	0.12582	0.12176	0.11897	0.11682	0.11493	0.11345	0.11124
2.838	-0.0088743	-0.0086022	-0.0074588	-0.0064234	-0.0073008	-0.007658	-0.0073066	-0.0076261	0.0065541	0.057364	0.14656	0.2467	0.32538	0.37326	0.39224	0.39094	0.37654	0.35821	0.33703	0.31192	0.28704	0.2621	0.24216	0.22561	0.21363	0.20596	0.19985	0.19541	0.19062	0.18388	0.17698	0.17012	0.1638	0.15778	0.15338	0.15087	0.14771	0.14311	0.13789	0.13366	0.13084	0.12743	0.12318	0.11924	0.11654	0.11439	0.11232	0.11078	0.10847
2.8347	-0.0090887	-0.0087273	-0.007493	-0.0064887	-0.0075472	-0.0079646	-0.0075519	-0.0076894	0.006706	0.057199	0.14571	0.24496	0.32278	0.37004	0.3886	0.38726	0.37296	0.35489	0.33375	0.30887	0.28424	0.25951	0.23975	0.22316	0.21136	0.2036	0.19744	0.19294	0.18803	0.18114	0.17437	0.16755	0.16126	0.15513	0.15083	0.14842	0.14523	0.14068	0.1355	0.13141	0.1285	0.12493	0.12063	0.11686	0.11426	0.1121	0.10983	0.10817	0.10578
2.8313	-0.0092839	-0.0088535	-0.0075218	-0.0066022	-0.007818	-0.008258	-0.0077578	-0.0077127	0.006848	0.05701	0.14484	0.24314	0.32012	0.36674	0.38497	0.38364	0.36951	0.35167	0.33053	0.3059	0.28149	0.25704	0.23741	0.22083	0.20915	0.20131	0.19513	0.1906	0.18552	0.17851	0.17184	0.16507	0.15882	0.15263	0.14841	0.14605	0.14281	0.1383	0.13318	0.1292	0.12619	0.12248	0.11817	0.11461	0.11213	0.10993	0.10745	0.10561	0.10316
2.828	-0.0094567	-0.0089723	-0.0075393	-0.0067588	-0.0081054	-0.0085294	-0.0079184	-0.0076978	0.0069594	0.056778	0.14394	0.24124	0.3174	0.36336	0.38136	0.3801	0.36619	0.34854	0.32735	0.30302	0.27879	0.25468	0.23511	0.21859	0.207	0.19908	0.19291	0.18836	0.18309	0.17597	0.16936	0.16268	0.15649	0.15027	0.14614	0.14376	0.14044	0.13593	0.13092	0.12704	0.12392	0.12005	0.11578	0.11246	0.1101	0.10787	0.10518	0.10311	0.10061
2.8247	-0.0095992	-0.0090713	-0.007539	-0.0069465	-0.0083927	-0.0087601	-0.0080172	-0.0076368	0.007041	0.056496	0.14299	0.23927	0.31462	0.35994	0.37781	0.37663	0.36297	0.34547	0.32422	0.30022	0.27614	0.2524	0.23286	0.21644	0.20489	0.19692	0.19078	0.18622	0.18075	0.17353	0.16695	0.16035	0.15425	0.14804	0.144	0.14154	0.13813	0.13359	0.12872	0.12492	0.12168	0.11765	0.11347	0.11039	0.10816	0.1059	0.10302	0.10069	0.098135
2.8214	-0.0097039	-0.0091394	-0.0075274	-0.0071587	-0.008665	-0.0089377	-0.0080519	-0.0075382	0.007087	0.056154	0.14199	0.23722	0.31181	0.3565	0.37431	0.37324	0.35982	0.34243	0.32113	0.29748	0.27355	0.25021	0.23065	0.21436	0.20281	0.19481	0.18873	0.18417	0.1785	0.17117	0.16459	0.15809	0.15208	0.14594	0.14198	0.13941	0.13588	0.13129	0.12657	0.12284	0.11947	0.11528	0.11122	0.10838	0.10628	0.10398	0.10094	0.098345	0.095746
2.818	-0.0097592	-0.0091643	-0.0075092	-0.0073862	-0.0089117	-0.009056	-0.0080259	-0.0074096	0.0070957	0.055752	0.14092	0.23512	0.30899	0.35307	0.37089	0.36992	0.35673	0.33942	0.3181	0.29482	0.27105	0.2481	0.2285	0.21236	0.20075	0.19273	0.18672	0.18217	0.17632	0.16889	0.16229	0.15586	0.14995	0.14394	0.14008	0.13736	0.13369	0.12904	0.12448	0.12078	0.1173	0.11297	0.10906	0.10642	0.10444	0.10211	0.098939	0.096089	0.093444
2.8148	-0.009763	-0.009143	-0.0074914	-0.0076125	-0.0091112	-0.0091007	-0.0079356	-0.0072496	0.0070779	0.055298	0.13978	0.23298	0.30617	0.34971	0.36756	0.36667	0.35369	0.33642	0.31514	0.29224	0.26864	0.24607	0.22641	0.21042	0.19872	0.19067	0.18474	0.1802	0.1742	0.16668	0.16003	0.15366	0.14786	0.14202	0.13827	0.13539	0.13158	0.12687	0.12247	0.11877	0.11517	0.11072	0.10696	0.10449	0.10261	0.10027	0.097014	0.093929	0.091238
2.8115	-0.0097089	-0.0090705	-0.0074822	-0.0078297	-0.0092549	-0.0090675	-0.0077874	-0.0070688	0.0070401	0.054811	0.13859	0.23083	0.30337	0.34642	0.36432	0.36349	0.35069	0.33343	0.31228	0.28973	0.26636	0.2441	0.2244	0.20853	0.19673	0.18866	0.1828	0.17825	0.17214	0.16453	0.15782	0.15148	0.14579	0.14017	0.13652	0.13348	0.12952	0.12476	0.12052	0.11678	0.11306	0.10854	0.10495	0.1026	0.10079	0.09845	0.095153	0.09187	0.089129
2.8082	-0.0096001	-0.0089453	-0.0074784	-0.0080192	-0.0093289	-0.0089563	-0.0075867	-0.0068739	0.0069949	0.054316	0.13736	0.2287	0.30062	0.34323	0.36115	0.36037	0.34774	0.33048	0.30953	0.28732	0.26421	0.24221	0.22247	0.2067	0.19477	0.18669	0.18089	0.1763	0.17012	0.16242	0.15566	0.14932	0.14374	0.13838	0.13482	0.13162	0.12752	0.12275	0.11865	0.11483	0.111	0.10644	0.10303	0.10075	0.098978	0.09665	0.093346	0.089907	0.087119
2.8049	-0.0094381	-0.0087687	-0.0074796	-0.0081715	-0.0093355	-0.008775	-0.0073451	-0.006665	0.0069606	0.053839	0.13612	0.22662	0.29792	0.34016	0.35806	0.3573	0.34484	0.32759	0.30693	0.28499	0.26219	0.24038	0.22064	0.20493	0.19287	0.18476	0.17901	0.17435	0.16813	0.16036	0.15352	0.14718	0.1417	0.13664	0.13316	0.12982	0.12559	0.12084	0.11687	0.11293	0.10897	0.10442	0.10119	0.098935	0.097171	0.094876	0.091585	0.088032	0.085202
2.8017	-0.009236	-0.0085521	-0.0074903	-0.0082872	-0.0092912	-0.0085503	-0.0070922	-0.0064582	0.0069316	0.053387	0.13487	0.22459	0.29528	0.33719	0.35501	0.35429	0.34199	0.32477	0.30447	0.28277	0.26031	0.23863	0.2189	0.20321	0.19101	0.18287	0.17716	0.17239	0.16616	0.15833	0.15142	0.14505	0.13968	0.13496	0.13154	0.12805	0.12371	0.11903	0.11517	0.11108	0.10698	0.1025	0.099435	0.097174	0.095381	0.09312	0.089853	0.086226	0.083369
2.7984	-0.0090068	-0.0083085	-0.0075061	-0.0083669	-0.0092153	-0.0083075	-0.0068452	-0.006256	0.0069122	0.052975	0.13365	0.22264	0.29271	0.33431	0.35201	0.35132	0.3392	0.32206	0.30217	0.28067	0.25857	0.23695	0.21727	0.20155	0.18921	0.18103	0.17532	0.17043	0.16422	0.15633	0.14935	0.14295	0.13771	0.13335	0.12995	0.12633	0.12188	0.11731	0.11354	0.10928	0.10503	0.10065	0.097761	0.095466	0.093617	0.091387	0.088148	0.084484	0.081613
2.7952	-0.0087658	-0.0080541	-0.0075279	-0.0084181	-0.0091241	-0.0080682	-0.0066195	-0.0060673	0.0069054	0.052611	0.13247	0.22077	0.2902	0.33152	0.34904	0.3484	0.33648	0.31945	0.30001	0.27869	0.25694	0.23533	0.21572	0.19993	0.18747	0.17925	0.17352	0.16849	0.1623	0.15438	0.1473	0.14089	0.1358	0.13179	0.12839	0.12465	0.12011	0.11568	0.11198	0.10752	0.10313	0.098889	0.096164	0.093823	0.091895	0.089682	0.086467	0.082795	0.07993
2.7919	-0.0085207	-0.0078022	-0.0075583	-0.0084584	-0.0090467	-0.007864	-0.0064379	-0.00591	0.0069009	0.052288	0.13134	0.21898	0.28777	0.3288	0.3461	0.34551	0.3338	0.31695	0.29798	0.27681	0.2554	0.23378	0.21425	0.19836	0.18579	0.17753	0.17176	0.1666	0.16043	0.15247	0.1453	0.13889	0.13396	0.1303	0.12686	0.12301	0.11839	0.11412	0.11046	0.10583	0.1013	0.097212	0.094639	0.092248	0.090222	0.088006	0.084805	0.081149	0.078314
2.7887	-0.0082906	-0.0075728	-0.0076036	-0.0085056	-0.0090054	-0.0077201	-0.0063156	-0.0057965	0.0068904	0.051987	0.13027	0.21726	0.28542	0.32613	0.34318	0.34263	0.33116	0.31456	0.29607	0.27505	0.25394	0.23228	0.21283	0.19683	0.18417	0.17588	0.17005	0.16476	0.15859	0.1506	0.14333	0.13695	0.13221	0.12886	0.12537	0.1214	0.11672	0.11262	0.10899	0.10419	0.099538	0.095615	0.093173	0.090737	0.088602	0.08636	0.083164	0.079547	0.076762
2.7854	-0.0080874	-0.0073855	-0.0076771	-0.0085852	-0.0090259	-0.0076587	-0.0062679	-0.0057381	0.0068656	0.051687	0.12923	0.21559	0.28313	0.32351	0.34028	0.33978	0.32853	0.31227	0.29423	0.27339	0.25252	0.23083	0.21147	0.19534	0.18261	0.17428	0.16839	0.16299	0.15681	0.14878	0.1414	0.13506	0.13054	0.12745	0.1239	0.11982	0.11511	0.11116	0.10754	0.10261	0.09786	0.094094	0.091761	0.089289	0.087035	0.084742	0.081544	0.077987	0.075272
2.7822	-0.0079256	-0.0072633	-0.0077955	-0.0087159	-0.0091162	-0.0076892	-0.0063017	-0.005749	0.006818	0.051367	0.12824	0.21395	0.28092	0.32092	0.33741	0.33692	0.3259	0.31004	0.29245	0.27182	0.25113	0.22941	0.21013	0.19387	0.18109	0.17275	0.16676	0.1613	0.15508	0.14703	0.13952	0.13326	0.12895	0.12608	0.12245	0.11826	0.11354	0.10973	0.1061	0.10108	0.096265	0.092649	0.090399	0.087897	0.085515	0.083145	0.079947	0.076474	0.073845
2.779	-0.0078073	-0.0072165	-0.0079645	-0.0089049	-0.0092691	-0.0078005	-0.0064012	-0.0058243	0.0067574	0.051019	0.12727	0.21233	0.27876	0.31836	0.33456	0.33408	0.32326	0.30787	0.2907	0.27033	0.24974	0.22803	0.2088	0.19244	0.17963	0.17129	0.16518	0.1597	0.15342	0.14534	0.13769	0.13153	0.12746	0.12472	0.121	0.11672	0.11201	0.10831	0.10467	0.099602	0.094755	0.091272	0.089073	0.086553	0.084044	0.081588	0.078394	0.075022	0.072482
2.7758	-0.0077349	-0.0072534	-0.0081913	-0.00915	-0.0094661	-0.0079737	-0.006554	-0.0059612	0.006686	0.050633	0.12633	0.21073	0.27668	0.31583	0.33175	0.33123	0.32062	0.30576	0.28898	0.26891	0.24836	0.22666	0.20747	0.19104	0.17824	0.16992	0.16367	0.1582	0.15182	0.14372	0.13592	0.1299	0.12605	0.12338	0.11956	0.1152	0.11052	0.10692	0.10325	0.098188	0.093334	0.089966	0.087783	0.085253	0.082622	0.080075	0.076889	0.073633	0.071185
2.7726	-0.007714	-0.0073811	-0.0084806	-0.0094437	-0.0096887	-0.0081849	-0.0067394	-0.0061427	0.0066064	0.050201	0.12539	0.20913	0.27466	0.31334	0.32898	0.32841	0.31798	0.3037	0.28728	0.26754	0.24696	0.22532	0.20616	0.18969	0.17691	0.16864	0.16222	0.15681	0.15028	0.14217	0.13421	0.12835	0.12471	0.12203	0.11813	0.1137	0.10908	0.10556	0.10187	0.096831	0.091992	0.088718	0.086526	0.083988	0.081244	0.078612	0.075442	0.072312	0.069952
2.7694	-0.0077573	-0.007602	-0.0088303	-0.0097703	-0.0099132	-0.0084052	-0.0069326	-0.0063424	0.0065327	0.049735	0.12446	0.20754	0.27269	0.31088	0.32625	0.32562	0.31537	0.3017	0.28561	0.26621	0.24556	0.22398	0.20486	0.18838	0.17567	0.16745	0.16084	0.1555	0.14881	0.14068	0.13258	0.12688	0.12343	0.1207	0.1167	0.11222	0.1077	0.10424	0.10051	0.095524	0.090714	0.087513	0.08529	0.082748	0.079912	0.077207	0.074057	0.071057	0.068769
2.7662	-0.0078585	-0.0079058	-0.0092259	-0.010106	-0.010113	-0.0086043	-0.0071083	-0.0065295	0.0064801	0.049255	0.12353	0.20596	0.27076	0.30845	0.32357	0.32286	0.31281	0.29975	0.28398	0.26491	0.24416	0.22267	0.20359	0.18714	0.17451	0.16636	0.15953	0.15426	0.1474	0.13927	0.13104	0.12552	0.12222	0.11939	0.1153	0.11078	0.10636	0.10298	0.099202	0.094265	0.089494	0.086345	0.084077	0.081536	0.078631	0.075871	0.072738	0.069863	0.067626
2.763	-0.0080092	-0.0082741	-0.0096485	-0.010427	-0.010264	-0.0087558	-0.0072451	-0.0066778	0.0064587	0.048787	0.12262	0.2044	0.26885	0.30603	0.32093	0.32017	0.31033	0.29785	0.28238	0.26363	0.24277	0.22139	0.20235	0.18598	0.17346	0.16537	0.15833	0.1531	0.14606	0.13793	0.12961	0.12426	0.12108	0.11812	0.11394	0.10938	0.10509	0.10177	0.097947	0.093054	0.088321	0.085211	0.082888	0.080354	0.077405	0.074611	0.071489	0.068732	0.066517
2.7599	-0.0081988	-0.0086818	-0.010071	-0.010711	-0.010354	-0.0088461	-0.0073285	-0.0067612	0.0064779	0.048358	0.12172	0.20287	0.26694	0.30363	0.31833	0.31754	0.30796	0.29603	0.28085	0.26237	0.24143	0.22015	0.20118	0.18489	0.17251	0.16447	0.15723	0.15201	0.14479	0.13666	0.12829	0.12311	0.12002	0.11691	0.11264	0.10807	0.10391	0.10063	0.096754	0.091889	0.087189	0.084106	0.081725	0.079209	0.076245	0.073436	0.070314	0.067657	0.065434
2.7567	-0.0084201	-0.0091091	-0.010476	-0.010942	-0.010379	-0.008873	-0.0073636	-0.0067708	0.0065362	0.047989	0.12086	0.20137	0.26502	0.30122	0.31577	0.31499	0.30571	0.29427	0.27939	0.26112	0.24013	0.21896	0.20007	0.18389	0.17165	0.16364	0.15624	0.15098	0.14359	0.13545	0.12708	0.12206	0.11903	0.11578	0.11142	0.10685	0.10281	0.09958	0.095616	0.090756	0.08609	0.083029	0.080597	0.078104	0.075149	0.072334	0.069201	0.066631	0.06437
2.7536	-0.0086621	-0.0095302	-0.010844	-0.011114	-0.010343	-0.0088391	-0.0073538	-0.0067046	0.0066297	0.047692	0.12002	0.19991	0.26306	0.2988	0.31322	0.3125	0.30358	0.29258	0.27799	0.25989	0.23891	0.21784	0.19905	0.18296	0.17089	0.16287	0.15536	0.15	0.14248	0.13431	0.12599	0.12112	0.1181	0.11472	0.11028	0.10574	0.10181	0.098593	0.094513	0.089637	0.085011	0.081979	0.079511	0.077043	0.074115	0.071299	0.068146	0.065647	0.063317
2.7504	-0.0089092	-0.0099165	-0.01115	-0.011224	-0.010259	-0.0087595	-0.007313	-0.0065751	0.0067488	0.047472	0.11921	0.19847	0.26105	0.29634	0.31067	0.31006	0.30157	0.29095	0.27668	0.25868	0.23777	0.2168	0.19812	0.1821	0.17018	0.16213	0.15456	0.14906	0.14143	0.13323	0.12501	0.12029	0.11724	0.11375	0.10923	0.10474	0.1009	0.097667	0.093431	0.088527	0.083952	0.080967	0.078475	0.076036	0.073136	0.07032	0.067139	0.064698	0.062269
2.7473	-0.0091355	-0.010241	-0.011375	-0.011269	-0.010136	-0.0086495	-0.0072592	-0.0064061	0.0068744	0.047322	0.11845	0.19707	0.259	0.29385	0.30812	0.30768	0.29966	0.28937	0.27544	0.2575	0.23673	0.21584	0.19729	0.18131	0.16954	0.16142	0.15386	0.14816	0.14046	0.13221	0.12414	0.11956	0.11646	0.11287	0.10827	0.10386	0.10008	0.096797	0.092359	0.08742	0.082916	0.080008	0.077505	0.075088	0.072207	0.069385	0.06618	0.063787	0.061236
2.7441	-0.009334	-0.010492	-0.011514	-0.011258	-0.0099912	-0.0085297	-0.0072124	-0.0062265	0.0069892	0.047225	0.11774	0.19571	0.25692	0.29135	0.30557	0.30534	0.29785	0.28786	0.27429	0.25637	0.2358	0.21499	0.19654	0.18056	0.16895	0.16074	0.15324	0.14731	0.13954	0.13123	0.12335	0.11892	0.11575	0.11206	0.1074	0.1031	0.099356	0.095973	0.091278	0.086305	0.081899	0.079108	0.076609	0.074196	0.071312	0.068474	0.065261	0.062912	0.060228
2.741	-0.009504	-0.010667	-0.011571	-0.0112	-0.0098408	-0.0084172	-0.007185	-0.0060592	0.0070812	0.047158	0.11707	0.1944	0.25483	0.28885	0.30302	0.30306	0.29612	0.28642	0.27322	0.2553	0.23498	0.21423	0.19588	0.17986	0.16837	0.16006	0.15266	0.14649	0.13867	0.1303	0.12263	0.11835	0.11509	0.11132	0.10659	0.10244	0.09871	0.095178	0.090175	0.085173	0.080904	0.078269	0.075794	0.073354	0.07044	0.06757	0.064373	0.062063	0.059247
2.7379	-0.0096412	-0.010766	-0.011557	-0.01111	-0.0096969	-0.0083209	-0.007183	-0.005926	0.0071393	0.047095	0.11643	0.19311	0.25276	0.28636	0.3005	0.30083	0.29446	0.28504	0.27222	0.2543	0.23426	0.21356	0.19529	0.17919	0.16781	0.15939	0.15212	0.1457	0.13784	0.12941	0.12197	0.11785	0.11448	0.11061	0.10582	0.10185	0.09812	0.094394	0.089042	0.084022	0.079928	0.07749	0.075053	0.072549	0.069571	0.066657	0.063502	0.061228	0.058293
2.7348	-0.0097464	-0.010796	-0.011477	-0.010999	-0.0095699	-0.0082451	-0.0071989	-0.0058341	0.0071619	0.047019	0.11583	0.19187	0.25073	0.28393	0.29801	0.29867	0.29287	0.28374	0.27128	0.25338	0.23363	0.21297	0.19475	0.17857	0.16725	0.15874	0.15158	0.14493	0.13703	0.12856	0.12136	0.11738	0.11391	0.10993	0.10509	0.10131	0.097566	0.093609	0.087886	0.082864	0.078981	0.076768	0.074373	0.071764	0.068686	0.06572	0.062637	0.0604	0.057369
2.7317	-0.0098218	-0.01077	-0.011347	-0.010878	-0.0094715	-0.0082006	-0.0072303	-0.0057855	0.0071547	0.046922	0.11527	0.19067	0.24877	0.28158	0.29559	0.29661	0.29136	0.28253	0.2704	0.25254	0.23308	0.21245	0.19425	0.17799	0.16671	0.15811	0.15104	0.14418	0.13623	0.12774	0.12078	0.11695	0.11337	0.10926	0.10437	0.1008	0.097041	0.092821	0.086725	0.081716	0.078073	0.076098	0.073742	0.070985	0.067775	0.064751	0.06177	0.059573	0.056484
2.7286	-0.0098711	-0.010708	-0.011186	-0.010756	-0.009398	-0.0081798	-0.0072655	-0.0057729	0.0071298	0.046806	0.11474	0.18952	0.2469	0.27934	0.29326	0.29465	0.28991	0.28141	0.26956	0.25177	0.23257	0.21198	0.19379	0.17746	0.16619	0.15752	0.15049	0.14344	0.13544	0.12695	0.12022	0.11652	0.11284	0.10859	0.10367	0.10028	0.09652	0.092023	0.085574	0.080588	0.077204	0.075467	0.073141	0.070196	0.066829	0.06375	0.060896	0.058739	0.055634
2.7255	-0.0099075	-0.010633	-0.011015	-0.010644	-0.0093489	-0.0081745	-0.0072828	-0.0057731	0.0071104	0.046674	0.11425	0.18841	0.24512	0.2772	0.29102	0.29281	0.28855	0.28039	0.26876	0.25106	0.23209	0.21154	0.19332	0.17698	0.16569	0.15695	0.1499	0.14271	0.13465	0.12618	0.11968	0.11607	0.1123	0.10789	0.10296	0.099742	0.095985	0.091208	0.084453	0.07949	0.076376	0.074856	0.07255	0.069386	0.065846	0.062711	0.059998	0.057883	0.05481
2.7224	-0.0099303	-0.010557	-0.010844	-0.010545	-0.0093175	-0.0081751	-0.0072635	-0.0057645	0.0071144	0.046541	0.11379	0.18734	0.24342	0.27516	0.28886	0.29109	0.28726	0.27947	0.26798	0.25042	0.23162	0.21111	0.19286	0.17654	0.16519	0.1564	0.14928	0.14198	0.13386	0.12545	0.11915	0.11559	0.11174	0.10716	0.10225	0.099156	0.095425	0.090377	0.083387	0.078448	0.075601	0.074256	0.071951	0.068552	0.06483	0.061647	0.059071	0.056997	0.054
2.7193	-0.0099381	-0.010491	-0.010681	-0.010464	-0.0092946	-0.0081702	-0.007194	-0.0057302	0.0071568	0.046424	0.11337	0.18631	0.24178	0.27321	0.2868	0.28948	0.28605	0.27864	0.26721	0.2498	0.23113	0.21067	0.19238	0.17616	0.16472	0.15589	0.14862	0.14124	0.13308	0.12474	0.11863	0.11506	0.11116	0.10639	0.10152	0.098519	0.094841	0.089546	0.082402	0.077485	0.074884	0.073664	0.071325	0.067689	0.063787	0.060569	0.05812	0.056087	0.053199
2.7162	-0.0099385	-0.010452	-0.010535	-0.010399	-0.0092714	-0.0081542	-0.0070671	-0.0056531	0.0072515	0.046342	0.11298	0.18531	0.2402	0.27133	0.2848	0.28796	0.28491	0.27789	0.26647	0.24923	0.23061	0.21022	0.19189	0.17582	0.16427	0.15538	0.14793	0.14049	0.13231	0.12406	0.11811	0.11449	0.11053	0.10558	0.10079	0.097842	0.094241	0.088728	0.08152	0.076618	0.074234	0.07308	0.070677	0.066812	0.062738	0.059499	0.05716	0.055168	0.052409
2.7132	-0.0099337	-0.010444	-0.010411	-0.010349	-0.0092443	-0.0081276	-0.0068906	-0.0055268	0.0074024	0.0463	0.11263	0.18433	0.23865	0.26949	0.28287	0.28652	0.28382	0.2772	0.26575	0.24868	0.23007	0.20974	0.19139	0.17551	0.16383	0.15488	0.1472	0.13975	0.13156	0.12341	0.1176	0.11386	0.10987	0.10476	0.10008	0.097141	0.093636	0.087938	0.080747	0.075856	0.073648	0.072505	0.070011	0.065945	0.061714	0.058465	0.05621	0.054247	0.051621
2.7101	-0.0099322	-0.01047	-0.010314	-0.010307	-0.0092062	-0.0080827	-0.0066711	-0.005349	0.0076088	0.046302	0.11229	0.18337	0.23711	0.26769	0.28098	0.28513	0.28278	0.27656	0.26506	0.24816	0.22951	0.20923	0.19088	0.17522	0.16339	0.15437	0.14644	0.139	0.13083	0.1228	0.11709	0.1132	0.10917	0.10394	0.09938	0.09643	0.093026	0.087182	0.080083	0.075201	0.073121	0.071932	0.069327	0.065102	0.060739	0.057492	0.055285	0.053335	0.050827
2.7071	-0.0099392	-0.010529	-0.010246	-0.010278	-0.0091672	-0.0080304	-0.0064261	-0.0051225	0.0078674	0.046348	0.11196	0.1824	0.23558	0.2659	0.27915	0.28378	0.28177	0.27596	0.26441	0.24767	0.22894	0.20871	0.19037	0.17493	0.16294	0.15384	0.14566	0.13826	0.13013	0.12223	0.1166	0.11253	0.10845	0.10313	0.098711	0.095729	0.092423	0.086472	0.079527	0.074656	0.072653	0.071367	0.068637	0.064301	0.059837	0.056597	0.054401	0.052443	0.050033
2.704	-0.0099545	-0.010612	-0.010207	-0.01026	-0.0091356	-0.0079826	-0.0061862	-0.004869	0.0081608	0.046434	0.11163	0.18143	0.23406	0.26413	0.27738	0.28247	0.28079	0.27538	0.26381	0.24722	0.22837	0.20818	0.18988	0.17466	0.16251	0.1533	0.14489	0.13754	0.12947	0.12172	0.11614	0.11187	0.10774	0.10235	0.098079	0.095055	0.091833	0.085819	0.079068	0.07422	0.072238	0.070814	0.067948	0.063551	0.059024	0.055804	0.053582	0.051592	0.049249
2.701	-0.0099834	-0.010713	-0.010198	-0.010255	-0.0091193	-0.0079457	-0.0059749	-0.0046046	0.0084703	0.046548	0.11129	0.18045	0.23255	0.26238	0.27567	0.28118	0.27985	0.27481	0.26326	0.2468	0.22782	0.20766	0.18943	0.17438	0.16207	0.15275	0.14415	0.13685	0.12884	0.12126	0.1157	0.11125	0.10704	0.10163	0.097493	0.094426	0.091258	0.085223	0.078687	0.073874	0.071866	0.070273	0.067273	0.062859	0.058313	0.055122	0.052849	0.050801	0.048489
2.698	-0.010028	-0.010822	-0.010216	-0.01026	-0.0091297	-0.0079273	-0.005811	-0.0043412	0.0087788	0.046672	0.11093	0.17945	0.23107	0.26065	0.27404	0.2799	0.27894	0.27426	0.26278	0.24643	0.22732	0.20718	0.18902	0.17409	0.16163	0.15218	0.14344	0.13619	0.12827	0.12086	0.1153	0.11068	0.10638	0.10098	0.096957	0.093844	0.090685	0.084669	0.078359	0.073594	0.071524	0.069742	0.066623	0.062233	0.057709	0.054557	0.052207	0.050073	0.04776
2.695	-0.010079	-0.010918	-0.01025	-0.010269	-0.0091721	-0.0079293	-0.0057083	-0.0040961	0.0090614	0.046785	0.11053	0.17844	0.22963	0.25898	0.27249	0.27865	0.27808	0.27371	0.26236	0.2461	0.22688	0.20674	0.18867	0.17379	0.16119	0.15162	0.14278	0.13557	0.12773	0.12053	0.11496	0.11018	0.10576	0.10041	0.096471	0.093307	0.090104	0.084145	0.07806	0.073357	0.071197	0.069211	0.065992	0.06166	0.057202	0.054099	0.051647	0.049405	0.047067
2.6919	-0.010132	-0.010991	-0.010291	-0.010283	-0.0092386	-0.0079404	-0.0056607	-0.0038776	0.0093015	0.046872	0.1101	0.17743	0.22825	0.25737	0.27105	0.27743	0.27725	0.27317	0.26201	0.24582	0.22651	0.20635	0.1884	0.17347	0.16077	0.15106	0.14217	0.13499	0.12724	0.12026	0.11467	0.10974	0.10518	0.099902	0.096029	0.092802	0.0895	0.083635	0.07777	0.07314	0.070881	0.068681	0.065377	0.061119	0.056766	0.053726	0.051157	0.048796	0.046422
2.689	-0.010171	-0.01103	-0.010331	-0.0103	-0.0093216	-0.0079522	-0.0056561	-0.0036881	0.0094838	0.046918	0.10963	0.17643	0.22695	0.25582	0.26971	0.27623	0.27647	0.27265	0.26171	0.24558	0.22622	0.20602	0.18819	0.17315	0.16037	0.15053	0.14163	0.13446	0.1268	0.12004	0.11442	0.10935	0.10464	0.099454	0.095622	0.092324	0.088873	0.08313	0.077475	0.072923	0.070574	0.068161	0.064791	0.060602	0.056382	0.053419	0.050727	0.048249	0.045836
2.6859	-0.010191	-0.011029	-0.010359	-0.010311	-0.0094015	-0.0079442	-0.005674	-0.0035285	0.0095946	0.046909	0.10912	0.17545	0.22573	0.25435	0.26844	0.27507	0.27575	0.27214	0.26145	0.24538	0.226	0.20575	0.18804	0.17281	0.15999	0.15001	0.14115	0.13397	0.1264	0.11986	0.1142	0.10897	0.10411	0.099054	0.095251	0.091862	0.088217	0.082616	0.077159	0.072686	0.070269	0.06765	0.064228	0.060097	0.056028	0.053159	0.050347	0.04776	0.045308
2.683	-0.010187	-0.010989	-0.010367	-0.010304	-0.009455	-0.0078933	-0.0056829	-0.0033861	0.0096357	0.046838	0.10858	0.17451	0.22459	0.25296	0.26725	0.27394	0.27507	0.27166	0.26124	0.24522	0.22586	0.20554	0.18794	0.17244	0.15961	0.1495	0.14073	0.13353	0.12605	0.11971	0.11399	0.10859	0.10358	0.09869	0.094916	0.091415	0.087539	0.082084	0.076812	0.072412	0.069959	0.067148	0.063683	0.059593	0.055679	0.052921	0.049995	0.047317	0.044829
2.68	-0.010162	-0.010912	-0.010349	-0.010271	-0.0094659	-0.0077891	-0.0056636	-0.0032554	0.0096179	0.046711	0.10801	0.17362	0.22352	0.25165	0.26612	0.27284	0.27443	0.27118	0.26105	0.24509	0.22577	0.20538	0.18787	0.17208	0.15926	0.14903	0.14035	0.13312	0.12574	0.11959	0.11378	0.1082	0.10306	0.098348	0.094614	0.090977	0.086848	0.081532	0.076432	0.072102	0.069644	0.066652	0.063145	0.059082	0.055322	0.052686	0.049651	0.046904	0.04439
2.677	-0.010114	-0.010807	-0.010302	-0.010209	-0.0094198	-0.0076295	-0.0056071	-0.0031389	0.009551	0.04654	0.10744	0.17279	0.22251	0.2504	0.26502	0.27177	0.2738	0.2707	0.26087	0.24499	0.22574	0.20527	0.18783	0.17173	0.15894	0.14858	0.14002	0.13275	0.12548	0.11948	0.11356	0.10776	0.10253	0.098024	0.094347	0.090551	0.086165	0.080969	0.07603	0.071765	0.069327	0.066164	0.062604	0.058556	0.054945	0.052435	0.049302	0.046509	0.043979
2.674	-0.010054	-0.010686	-0.010231	-0.010118	-0.009309	-0.007415	-0.0055057	-0.0030313	0.0094589	0.046343	0.10688	0.172	0.22154	0.24921	0.26394	0.27074	0.27318	0.27023	0.2607	0.24492	0.22574	0.2052	0.18779	0.17141	0.15865	0.14817	0.13972	0.13243	0.12527	0.11937	0.11331	0.10728	0.10199	0.097715	0.094114	0.09014	0.085505	0.080408	0.075616	0.071415	0.069012	0.065693	0.062066	0.058022	0.05455	0.052163	0.048942	0.046124	0.043585
2.6711	-0.0099924	-0.010559	-0.010138	-0.0099975	-0.0091448	-0.0071682	-0.0053742	-0.0029382	0.0093605	0.046137	0.10634	0.17127	0.22058	0.24805	0.26285	0.26974	0.27256	0.26975	0.26052	0.24487	0.22577	0.20517	0.18776	0.17112	0.15839	0.14781	0.13947	0.13216	0.12511	0.11926	0.11302	0.10676	0.10147	0.097426	0.093914	0.089755	0.084891	0.079867	0.075207	0.071069	0.068697	0.06524	0.061529	0.057488	0.054144	0.051869	0.048575	0.045741	0.043191
2.6681	-0.0099394	-0.010433	-0.010026	-0.0098462	-0.008936	-0.0069104	-0.0052314	-0.0028681	0.0092777	0.045945	0.10585	0.17058	0.21962	0.24693	0.26176	0.26877	0.27191	0.26925	0.26033	0.24484	0.22583	0.20519	0.18772	0.17089	0.15818	0.14751	0.13925	0.13193	0.12499	0.11913	0.11271	0.10623	0.10098	0.097168	0.093748	0.089395	0.084331	0.079356	0.074813	0.070742	0.068381	0.0648	0.060989	0.056961	0.053739	0.051556	0.048203	0.045354	0.042789
2.6651	-0.0098997	-0.010314	-0.0098976	-0.0096707	-0.0086999	-0.0066667	-0.0050976	-0.0028273	0.0092277	0.045785	0.10542	0.16994	0.21865	0.24583	0.26066	0.26784	0.27124	0.26875	0.26014	0.24484	0.2259	0.20527	0.1877	0.17074	0.15801	0.14727	0.13907	0.13176	0.12492	0.119	0.11239	0.10573	0.10056	0.096948	0.093612	0.089063	0.083832	0.078885	0.074448	0.070456	0.068073	0.064379	0.060455	0.056452	0.053349	0.051224	0.047824	0.044957	0.042374
2.6622	-0.0098746	-0.010204	-0.0097583	-0.0094857	-0.0084603	-0.0064675	-0.0049978	-0.0028264	0.0092142	0.045659	0.10506	0.16934	0.21768	0.24476	0.25954	0.26694	0.27055	0.26826	0.25994	0.24486	0.22599	0.20539	0.18771	0.17068	0.15791	0.1471	0.13892	0.13163	0.12489	0.11886	0.11208	0.10527	0.10022	0.096769	0.093488	0.088748	0.083384	0.078458	0.074122	0.070221	0.067781	0.063982	0.059943	0.055976	0.052997	0.050887	0.04745	0.044551	0.041947
2.6592	-0.0098625	-0.010106	-0.0096094	-0.0092987	-0.008232	-0.0063281	-0.0049442	-0.0028677	0.00923	0.045559	0.10477	0.16878	0.2167	0.24371	0.25842	0.26608	0.26984	0.2678	0.25975	0.24489	0.22609	0.20556	0.18773	0.1707	0.15785	0.14701	0.13879	0.13154	0.12488	0.1187	0.11176	0.10486	0.099959	0.096632	0.093364	0.088444	0.082979	0.078078	0.073838	0.07004	0.067507	0.063616	0.059471	0.055544	0.052689	0.050551	0.047091	0.044141	0.041507
2.6563	-0.0098671	-0.010027	-0.0094626	-0.0091202	-0.0080272	-0.006254	-0.0049398	-0.0029465	0.0092708	0.045476	0.10454	0.16826	0.21574	0.24269	0.2573	0.26526	0.26913	0.26737	0.25957	0.24493	0.2262	0.20577	0.18778	0.1708	0.15783	0.14697	0.13868	0.13149	0.1249	0.11853	0.11147	0.10453	0.099785	0.096527	0.093221	0.088138	0.082599	0.077738	0.073585	0.069897	0.06725	0.063285	0.059059	0.055168	0.052436	0.050228	0.046762	0.043739	0.04106
2.6533	-0.0098852	-0.0099715	-0.00933	-0.0089634	-0.0078612	-0.0062535	-0.0049908	-0.0030593	0.0093254	0.045402	0.10434	0.16777	0.21481	0.24172	0.2562	0.26449	0.26844	0.26699	0.25942	0.24497	0.22632	0.20602	0.18787	0.17096	0.15785	0.14698	0.13858	0.13144	0.1249	0.11834	0.11121	0.10426	0.099687	0.096444	0.093047	0.087818	0.082227	0.07742	0.073349	0.069773	0.067006	0.062983	0.058711	0.054848	0.052237	0.049925	0.046469	0.043356	0.04062
2.6504	-0.009911	-0.009945	-0.0092235	-0.0088371	-0.0077335	-0.00631	-0.0050842	-0.0031914	0.0093858	0.045328	0.10417	0.16732	0.21392	0.24079	0.25513	0.26375	0.26779	0.26669	0.25931	0.24502	0.22646	0.20629	0.18799	0.17117	0.15789	0.14701	0.13847	0.13139	0.1249	0.11814	0.11096	0.10406	0.099644	0.096365	0.09283	0.087472	0.081844	0.077103	0.07311	0.069648	0.066772	0.062706	0.058427	0.054586	0.052087	0.049643	0.04621	0.042994	0.040192
2.6475	-0.0099508	-0.009961	-0.0091637	-0.0087574	-0.0076519	-0.0064133	-0.0052128	-0.0033345	0.0094356	0.045241	0.10401	0.16688	0.21308	0.23989	0.25409	0.26305	0.26719	0.26646	0.25924	0.24507	0.2266	0.20655	0.18813	0.1714	0.15794	0.14706	0.13835	0.13133	0.12487	0.11791	0.11072	0.10389	0.09962	0.096272	0.09256	0.087095	0.081439	0.076775	0.072854	0.0695	0.066536	0.06244	0.058196	0.054373	0.051973	0.04938	0.045972	0.042653	0.039781
2.6446	-0.010008	-0.010023	-0.0091618	-0.0087291	-0.0076161	-0.00655	-0.0053689	-0.0034807	0.0094642	0.045133	0.10384	0.16646	0.2123	0.23902	0.25309	0.26237	0.26665	0.26628	0.2592	0.24511	0.22674	0.20679	0.18826	0.1716	0.15799	0.14709	0.13821	0.13124	0.12479	0.11764	0.11046	0.10372	0.099581	0.096145	0.092231	0.086681	0.081008	0.076432	0.072571	0.069309	0.06628	0.062171	0.058001	0.054194	0.051874	0.04913	0.045752	0.042336	0.039389
2.6417	-0.01009	-0.010136	-0.0092256	-0.0087497	-0.0076249	-0.0067045	-0.0055459	-0.0036222	0.0094699	0.045012	0.10365	0.16603	0.21157	0.23817	0.25212	0.26171	0.26615	0.26613	0.25917	0.24514	0.22687	0.20699	0.18838	0.17177	0.15802	0.14709	0.13806	0.13112	0.12468	0.11735	0.11018	0.10353	0.099502	0.095975	0.091855	0.086244	0.080566	0.076082	0.072266	0.069069	0.065997	0.061887	0.057818	0.054032	0.051764	0.048884	0.045539	0.042044	0.039018
2.6388	-0.0102	-0.010299	-0.0093662	-0.0088216	-0.0076836	-0.0068696	-0.005744	-0.0037559	0.0094566	0.044889	0.10345	0.16558	0.21088	0.23732	0.2512	0.26105	0.26571	0.26601	0.25915	0.24516	0.22698	0.20713	0.18846	0.17187	0.15802	0.14705	0.1379	0.13098	0.12452	0.11704	0.10987	0.10331	0.099375	0.095761	0.091445	0.085792	0.080124	0.075723	0.071937	0.068782	0.065684	0.06158	0.057626	0.053874	0.051629	0.048635	0.045322	0.041776	0.038673
2.6359	-0.01033	-0.010501	-0.009576	-0.0089397	-0.0077946	-0.0070364	-0.0059591	-0.0038786	0.0094231	0.044773	0.10324	0.16512	0.21021	0.23645	0.2503	0.26038	0.2653	0.26589	0.25912	0.24516	0.22708	0.20722	0.1885	0.17191	0.15797	0.14697	0.13772	0.13083	0.12434	0.11672	0.10954	0.10306	0.099199	0.095513	0.091022	0.085344	0.079702	0.075365	0.0716	0.068463	0.065346	0.061245	0.057401	0.053711	0.051458	0.048372	0.045083	0.041528	0.038356
2.6331	-0.010477	-0.010726	-0.0098401	-0.0090895	-0.0079473	-0.0071889	-0.0061822	-0.0039955	0.0093611	0.044658	0.10302	0.16462	0.20956	0.23556	0.24942	0.2597	0.2649	0.26574	0.25905	0.24514	0.22716	0.20726	0.18851	0.17187	0.15788	0.14683	0.13756	0.13069	0.12415	0.1164	0.10918	0.10278	0.098979	0.095239	0.090606	0.084916	0.079319	0.075031	0.071278	0.068133	0.064987	0.06088	0.057133	0.053536	0.051242	0.048088	0.044807	0.041288	0.038064
2.6301	-0.010637	-0.010959	-0.010136	-0.0092558	-0.0081363	-0.0073292	-0.0064137	-0.0041161	0.0092617	0.044539	0.10281	0.16411	0.20893	0.23464	0.24858	0.259	0.26452	0.26554	0.25894	0.24508	0.22722	0.20725	0.18847	0.17176	0.15775	0.14664	0.1374	0.13057	0.12395	0.1161	0.1088	0.10248	0.098726	0.094955	0.090213	0.084525	0.078998	0.074744	0.070999	0.067817	0.064616	0.060492	0.056822	0.053349	0.050984	0.047785	0.044502	0.041064	0.037801
2.6273	-0.010791	-0.01117	-0.010434	-0.0094167	-0.0083472	-0.0074506	-0.0066432	-0.0042388	0.009125	0.044412	0.10259	0.16357	0.20829	0.23373	0.24778	0.25832	0.26416	0.26532	0.25879	0.24502	0.22727	0.2072	0.1884	0.17159	0.15759	0.14643	0.13727	0.13048	0.12377	0.11583	0.10843	0.10218	0.098468	0.094676	0.089854	0.084177	0.078755	0.074522	0.070785	0.067537	0.064257	0.060104	0.056487	0.053161	0.050695	0.047468	0.044179	0.040858	0.037567
2.6244	-0.010927	-0.011347	-0.010715	-0.0095585	-0.0085685	-0.0075501	-0.0068647	-0.0043661	0.0089508	0.044278	0.10237	0.16302	0.20768	0.23282	0.24704	0.25766	0.26382	0.26507	0.25862	0.24496	0.22732	0.20714	0.18832	0.17139	0.15741	0.14619	0.13717	0.13045	0.12363	0.11561	0.1081	0.10193	0.098243	0.094419	0.089538	0.08388	0.078598	0.074372	0.070647	0.067309	0.063928	0.059732	0.056149	0.052989	0.050398	0.047148	0.043845	0.040671	0.037364
2.6216	-0.011028	-0.011476	-0.010957	-0.0096737	-0.0087855	-0.0076268	-0.007069	-0.0045013	0.0087367	0.044128	0.10216	0.16248	0.20708	0.23195	0.24637	0.25704	0.26351	0.26483	0.25845	0.24491	0.2274	0.20709	0.18826	0.17117	0.15722	0.14594	0.13712	0.13048	0.12352	0.11543	0.10782	0.10173	0.098071	0.094195	0.089263	0.083631	0.078519	0.074285	0.070576	0.067128	0.063633	0.059387	0.055831	0.052846	0.050114	0.046837	0.043511	0.040502	0.037195
2.6187	-0.011084	-0.011543	-0.011134	-0.0097495	-0.0089762	-0.0076764	-0.007243	-0.0046449	0.0084853	0.043961	0.10195	0.16196	0.20651	0.23115	0.24578	0.25649	0.26326	0.26461	0.25827	0.2449	0.22751	0.20707	0.18821	0.17097	0.15705	0.14572	0.13711	0.13054	0.12344	0.11528	0.10759	0.1016	0.09796	0.094006	0.089024	0.083427	0.078515	0.074268	0.070572	0.066992	0.063373	0.059076	0.055555	0.052742	0.049853	0.046539	0.043184	0.040341	0.037051
2.6159	-0.011093	-0.011546	-0.01123	-0.0097745	-0.0091213	-0.0077051	-0.0073888	-0.0048015	0.0082088	0.043788	0.10174	0.16148	0.20597	0.23043	0.24527	0.25603	0.26306	0.26442	0.25813	0.24492	0.22765	0.20709	0.18821	0.1708	0.15692	0.14554	0.13715	0.13065	0.12339	0.11516	0.10742	0.10154	0.097917	0.09385	0.088809	0.083259	0.078574	0.074321	0.070635	0.066896	0.063147	0.058812	0.05534	0.052679	0.049624	0.046262	0.042878	0.040191	0.036929
2.613	-0.011051	-0.011485	-0.011237	-0.0097452	-0.0092117	-0.00772	-0.0075063	-0.0049627	0.0079311	0.043634	0.10154	0.16105	0.20547	0.2298	0.24484	0.25566	0.26294	0.2643	0.25805	0.24501	0.22785	0.20717	0.18823	0.17067	0.15684	0.14542	0.13726	0.13079	0.12336	0.11505	0.1073	0.10157	0.097948	0.093729	0.088605	0.083115	0.078679	0.074434	0.070745	0.066828	0.062957	0.058605	0.055201	0.052658	0.049439	0.046022	0.042615	0.040054	0.036822
2.6102	-0.01096	-0.011369	-0.011159	-0.0096685	-0.0092432	-0.0077246	-0.0075981	-0.0051263	0.0076731	0.043527	0.10139	0.1607	0.20501	0.22928	0.2445	0.2554	0.26291	0.26427	0.25805	0.24519	0.2281	0.20731	0.1883	0.1706	0.15681	0.14537	0.13744	0.13096	0.12336	0.11496	0.10723	0.10168	0.098052	0.093642	0.088407	0.08299	0.078814	0.074593	0.070883	0.066771	0.062795	0.058456	0.055143	0.052677	0.049298	0.045818	0.042391	0.039919	0.036721
2.6074	-0.010832	-0.011215	-0.011005	-0.0095494	-0.0092127	-0.0077246	-0.0076708	-0.0052952	0.0074526	0.043492	0.10129	0.16045	0.20459	0.22885	0.24421	0.25523	0.26295	0.26432	0.25813	0.24544	0.22839	0.20752	0.1884	0.17058	0.15682	0.1454	0.13768	0.13117	0.12338	0.11487	0.1072	0.10187	0.098218	0.093594	0.088222	0.082888	0.07896	0.074785	0.071029	0.066716	0.062651	0.058357	0.055156	0.05272	0.049195	0.045652	0.042207	0.039783	0.036625
2.6045	-0.010674	-0.011025	-0.010771	-0.009387	-0.0091158	-0.00772	-0.0077221	-0.0054658	0.007283	0.043545	0.10128	0.16031	0.20422	0.22851	0.24398	0.25515	0.26305	0.26444	0.25829	0.24576	0.22872	0.20779	0.18853	0.17062	0.15688	0.14551	0.13799	0.13142	0.12341	0.11478	0.10719	0.1021	0.09842	0.093581	0.088052	0.082809	0.079105	0.075005	0.071175	0.06666	0.062515	0.058308	0.055228	0.052771	0.049115	0.04552	0.042062	0.039644	0.036527
2.6017	-0.010495	-0.010806	-0.010464	-0.0091766	-0.0089494	-0.0077055	-0.007753	-0.0056331	0.007175	0.043697	0.10135	0.16028	0.20389	0.22826	0.24378	0.25514	0.26319	0.26462	0.25851	0.24614	0.22907	0.20811	0.18867	0.17069	0.15698	0.14571	0.13836	0.13169	0.12346	0.1147	0.10719	0.10236	0.098641	0.0936	0.0879	0.082755	0.079242	0.075249	0.071326	0.066614	0.062393	0.058305	0.055344	0.052818	0.049048	0.045413	0.041949	0.0395	0.036421
2.5989	-0.01031	-0.010575	-0.010104	-0.0089241	-0.0087241	-0.007682	-0.0077725	-0.0057967	0.0071309	0.04395	0.10153	0.16039	0.20362	0.22809	0.2436	0.25518	0.26336	0.26486	0.25879	0.24658	0.22943	0.20847	0.18881	0.17079	0.15708	0.14598	0.13878	0.13201	0.12352	0.11463	0.1072	0.10264	0.098873	0.093648	0.087774	0.082728	0.079364	0.075508	0.071477	0.066587	0.062292	0.058346	0.05549	0.052852	0.048994	0.045338	0.041877	0.039364	0.036314
2.5961	-0.010127	-0.010344	-0.0097157	-0.0086437	-0.0084532	-0.0076407	-0.0077706	-0.0059491	0.0071426	0.044285	0.10181	0.16061	0.20342	0.22798	0.24345	0.25527	0.26356	0.26514	0.25912	0.24706	0.22979	0.20884	0.18894	0.1709	0.15719	0.14629	0.13924	0.13236	0.12361	0.11458	0.10723	0.10293	0.099096	0.093717	0.08768	0.082737	0.079467	0.075767	0.071617	0.066578	0.062209	0.058422	0.055652	0.052873	0.048954	0.045295	0.041837	0.039235	0.036203
2.5933	-0.0099528	-0.01012	-0.0093145	-0.0083453	-0.0081481	-0.0075814	-0.0077475	-0.0060911	0.0072013	0.044678	0.10218	0.16094	0.20329	0.22794	0.24332	0.25538	0.26376	0.26545	0.25947	0.24756	0.23014	0.20921	0.18905	0.17101	0.1573	0.14665	0.13972	0.13273	0.12371	0.11455	0.10727	0.10321	0.099293	0.093793	0.087626	0.082783	0.079554	0.076014	0.07174	0.066584	0.062134	0.058514	0.055809	0.052874	0.048917	0.045268	0.041814	0.039109	0.036094
2.5905	-0.0097862	-0.0098988	-0.00891	-0.0080295	-0.0078145	-0.0074958	-0.0076942	-0.00621	0.0073044	0.045105	0.10262	0.16135	0.20323	0.22795	0.24322	0.25552	0.26396	0.26575	0.25982	0.24805	0.23045	0.20955	0.18914	0.17113	0.15742	0.14703	0.1402	0.13308	0.1238	0.11454	0.10734	0.10346	0.099451	0.09386	0.087607	0.082868	0.07963	0.076247	0.071848	0.06661	0.062069	0.058614	0.055949	0.05285	0.048877	0.04525	0.041809	0.038995	0.035989
2.5877	-0.0096244	-0.0096759	-0.0085149	-0.0077051	-0.0074648	-0.0073798	-0.0076065	-0.0062937	0.0074493	0.045541	0.10309	0.16179	0.20324	0.22801	0.24316	0.25568	0.26415	0.26606	0.26018	0.24854	0.23074	0.20986	0.1892	0.17124	0.15755	0.14743	0.14066	0.13341	0.12388	0.11453	0.10742	0.10369	0.099557	0.093896	0.087611	0.082982	0.079699	0.076457	0.071939	0.066651	0.062013	0.058713	0.056063	0.052806	0.048836	0.045235	0.041813	0.03889	0.035887
2.585	-0.0094692	-0.0094572	-0.008154	-0.0073922	-0.0071241	-0.0072419	-0.0074922	-0.0063353	0.0076382	0.045972	0.10359	0.16224	0.20332	0.22811	0.24314	0.25585	0.26434	0.26635	0.26053	0.24899	0.23097	0.21009	0.18923	0.17135	0.15769	0.14783	0.14108	0.1337	0.12394	0.11454	0.10753	0.10388	0.099614	0.093894	0.087633	0.083121	0.079765	0.076633	0.072004	0.0667	0.061963	0.058797	0.056141	0.052743	0.048792	0.045218	0.041819	0.038794	0.03579
2.5822	-0.0093238	-0.009247	-0.007844	-0.0071117	-0.0068167	-0.0070935	-0.0073584	-0.0063268	0.0078769	0.046396	0.1041	0.16269	0.20345	0.22823	0.24317	0.25604	0.26453	0.26664	0.26088	0.24941	0.23118	0.21026	0.18924	0.17147	0.15786	0.14823	0.14147	0.13393	0.12399	0.11454	0.10766	0.10404	0.099624	0.093852	0.087672	0.083277	0.079834	0.076771	0.072038	0.066741	0.061911	0.058863	0.056185	0.052666	0.048746	0.045202	0.041832	0.038709	0.035702
2.5794	-0.0091848	-0.0090397	-0.0075886	-0.0068754	-0.0065567	-0.0069404	-0.0072064	-0.0062593	0.0081686	0.046811	0.1046	0.16308	0.20362	0.22834	0.24324	0.25625	0.26474	0.26692	0.26123	0.24978	0.23134	0.21035	0.18924	0.1716	0.15807	0.14863	0.14182	0.13411	0.12401	0.11456	0.1078	0.10416	0.099585	0.093765	0.087715	0.083437	0.079909	0.076874	0.072035	0.066757	0.061846	0.058902	0.056192	0.052577	0.048693	0.045177	0.041834	0.038621	0.035614
2.5766	-0.0090528	-0.0088288	-0.0073827	-0.006684	-0.0063534	-0.0067952	-0.0070581	-0.0061376	0.008517	0.047235	0.1051	0.16342	0.20381	0.22845	0.24336	0.25646	0.26495	0.26718	0.26157	0.25009	0.23147	0.21038	0.18922	0.17174	0.15832	0.14904	0.14211	0.13422	0.12402	0.11457	0.10796	0.10424	0.099509	0.093638	0.087754	0.083591	0.079992	0.076944	0.072	0.066739	0.061767	0.058916	0.056162	0.052474	0.048627	0.045139	0.041822	0.038531	0.03553
2.5739	-0.0089368	-0.0086211	-0.0072312	-0.0065444	-0.0062183	-0.0066645	-0.0069285	-0.0059679	0.0089149	0.047677	0.10559	0.1637	0.204	0.22853	0.24352	0.25668	0.26518	0.26742	0.26191	0.25035	0.23159	0.21036	0.18922	0.1719	0.15861	0.14944	0.14237	0.13429	0.12402	0.11459	0.10812	0.10428	0.099409	0.093489	0.087787	0.083734	0.080087	0.076989	0.071942	0.066689	0.061683	0.058914	0.056109	0.052368	0.048553	0.045096	0.041797	0.038436	0.035445
2.5711	-0.0088498	-0.0084313	-0.0071397	-0.0064667	-0.0061642	-0.006565	-0.0068395	-0.0057674	0.0093477	0.048143	0.10609	0.16394	0.20419	0.22858	0.2437	0.25691	0.26543	0.26765	0.26226	0.25055	0.23171	0.21031	0.18923	0.17205	0.15892	0.14985	0.14259	0.13433	0.12403	0.11464	0.10827	0.10428	0.099291	0.093333	0.087818	0.08386	0.08019	0.07701	0.07186	0.0666	0.061594	0.058904	0.056045	0.05227	0.048479	0.045054	0.041758	0.038334	0.035361
2.5684	-0.0088022	-0.0082758	-0.0071128	-0.0064533	-0.006195	-0.0065102	-0.0068104	-0.0055555	0.0097985	0.04864	0.1066	0.16414	0.20437	0.22858	0.24389	0.25713	0.26569	0.26787	0.2626	0.2507	0.23183	0.21025	0.18926	0.17221	0.15924	0.15025	0.14279	0.13437	0.12405	0.11471	0.10841	0.10426	0.099168	0.093186	0.087854	0.083971	0.080308	0.077015	0.071766	0.066475	0.061503	0.058893	0.05598	0.052185	0.048409	0.045018	0.041707	0.038229	0.035277
2.5657	-0.0088003	-0.0081669	-0.0071441	-0.0064953	-0.0062965	-0.0065012	-0.00685	-0.0053512	0.010244	0.049165	0.10712	0.16433	0.20452	0.22854	0.24407	0.25734	0.26597	0.26807	0.26294	0.25081	0.23199	0.21021	0.18933	0.17237	0.15957	0.15067	0.14299	0.13441	0.1241	0.11482	0.10855	0.10422	0.09904	0.09305	0.087892	0.084071	0.080445	0.077019	0.071672	0.066317	0.061416	0.05889	0.055929	0.052123	0.048351	0.044996	0.04165	0.038124	0.035198
2.5629	-0.0088415	-0.0081099	-0.0072276	-0.0065852	-0.0064567	-0.0065401	-0.0069622	-0.0051737	0.010661	0.049702	0.10763	0.16449	0.20464	0.22846	0.24423	0.25753	0.26624	0.26825	0.26326	0.25089	0.23216	0.2102	0.18943	0.17252	0.15989	0.15107	0.14317	0.13446	0.12417	0.11496	0.10869	0.10416	0.098905	0.092924	0.08793	0.084171	0.080607	0.077026	0.071578	0.066134	0.061337	0.058892	0.055887	0.052082	0.048302	0.044982	0.041583	0.038025	0.035125
2.5602	-0.00892	-0.0081091	-0.0073574	-0.0067134	-0.0066626	-0.0066285	-0.0071436	-0.0050343	0.01104	0.050244	0.10813	0.16465	0.20473	0.22835	0.24437	0.25771	0.2665	0.26842	0.26356	0.25094	0.23236	0.21024	0.18957	0.17267	0.16019	0.15145	0.14334	0.13451	0.12426	0.11513	0.10883	0.1041	0.098772	0.092822	0.087985	0.08429	0.080796	0.077036	0.071489	0.065941	0.061276	0.058898	0.055854	0.052056	0.048269	0.044986	0.041524	0.037947	0.035067
2.5575	-0.0090293	-0.0081738	-0.0075366	-0.0068815	-0.0069027	-0.0067618	-0.007372	-0.0049263	0.011381	0.050777	0.10861	0.16481	0.20478	0.2282	0.24447	0.25787	0.26675	0.26858	0.26382	0.25098	0.23257	0.21032	0.18974	0.17282	0.16047	0.15181	0.14351	0.13456	0.12436	0.11534	0.10898	0.10404	0.098642	0.092748	0.088068	0.084445	0.08102	0.077058	0.071411	0.065755	0.061243	0.058913	0.05583	0.052042	0.048254	0.045008	0.041482	0.037898	0.03503
2.5548	-0.0091552	-0.0083029	-0.0077586	-0.0070811	-0.0071568	-0.0069309	-0.0076259	-0.0048424	0.011694	0.051295	0.10904	0.16494	0.20477	0.22802	0.24451	0.25799	0.26698	0.26872	0.26403	0.25102	0.23276	0.21043	0.18992	0.17297	0.16074	0.15214	0.14367	0.13463	0.12447	0.11557	0.10912	0.10399	0.098509	0.092695	0.088179	0.084643	0.081274	0.07709	0.071339	0.065587	0.061243	0.058929	0.055801	0.052026	0.048253	0.045048	0.041465	0.037886	0.03502
2.5521	-0.0092818	-0.0084879	-0.008013	-0.0073012	-0.0074034	-0.0071186	-0.0078788	-0.0047703	0.011989	0.051795	0.10943	0.16505	0.20469	0.2278	0.2445	0.25809	0.26716	0.26885	0.2642	0.25106	0.23294	0.21057	0.19012	0.17313	0.16101	0.15243	0.14382	0.13468	0.12458	0.11581	0.10928	0.10395	0.098378	0.09266	0.088319	0.08489	0.081558	0.077135	0.071278	0.065452	0.06128	0.058939	0.055754	0.051991	0.048263	0.045104	0.041478	0.037914	0.035038
2.5494	-0.009392	-0.0087089	-0.0082807	-0.0075333	-0.0076294	-0.0073092	-0.0081001	-0.0046928	0.012279	0.052273	0.10977	0.16512	0.20454	0.22756	0.24443	0.25814	0.2673	0.26898	0.26432	0.2511	0.23308	0.21073	0.19032	0.17331	0.16128	0.15269	0.14395	0.1347	0.12468	0.11606	0.10944	0.10391	0.098249	0.092649	0.088487	0.085187	0.081864	0.077194	0.071226	0.065359	0.061359	0.058943	0.055682	0.051934	0.048282	0.045174	0.041518	0.03798	0.035085
2.5466	-0.0094787	-0.0089488	-0.0085483	-0.0077754	-0.007832	-0.0074935	-0.0082674	-0.0045948	0.012576	0.052729	0.11005	0.16515	0.20432	0.22731	0.24432	0.25817	0.26739	0.2691	0.26439	0.25116	0.23315	0.21088	0.19052	0.17353	0.16156	0.15289	0.14404	0.1347	0.12477	0.1163	0.10959	0.10389	0.098131	0.092668	0.088682	0.085524	0.082177	0.077265	0.071183	0.065322	0.061483	0.058936	0.055576	0.051841	0.048304	0.045252	0.041587	0.038078	0.035155
2.544	-0.0095396	-0.009197	-0.0088018	-0.0080182	-0.0079989	-0.0076562	-0.0083642	-0.0044639	0.012895	0.053172	0.11028	0.16515	0.20404	0.22705	0.24416	0.25818	0.26744	0.26922	0.26443	0.25123	0.23318	0.21104	0.19073	0.17378	0.16186	0.15308	0.1441	0.13468	0.12485	0.11653	0.10972	0.10386	0.098035	0.092731	0.088911	0.085888	0.082486	0.077349	0.071162	0.065356	0.06166	0.058931	0.055451	0.051724	0.04834	0.045343	0.041684	0.038201	0.035239
2.5413	-0.0095813	-0.0094506	-0.0090354	-0.0082606	-0.0081249	-0.0077893	-0.0083933	-0.0043051	0.013228	0.0536	0.11046	0.16513	0.20371	0.22678	0.24397	0.25816	0.26746	0.26936	0.26445	0.25132	0.23317	0.21119	0.19095	0.17407	0.16218	0.15324	0.14415	0.13465	0.12492	0.11675	0.10984	0.10384	0.097961	0.092832	0.089156	0.08625	0.082774	0.077445	0.07117	0.06546	0.061891	0.05894	0.055322	0.051594	0.048392	0.045441	0.041795	0.038327	0.035325
2.5386	-0.0096093	-0.0096953	-0.0092307	-0.0084885	-0.008208	-0.0078929	-0.0083718	-0.0041364	0.013554	0.054004	0.1106	0.16508	0.20334	0.22652	0.24376	0.25814	0.26745	0.26952	0.26444	0.25143	0.23312	0.21135	0.19118	0.17441	0.16253	0.15338	0.14417	0.1346	0.12499	0.11696	0.10993	0.10381	0.097906	0.092959	0.089402	0.086587	0.083026	0.077544	0.071209	0.065624	0.062166	0.058964	0.055205	0.051467	0.048468	0.045549	0.041918	0.038451	0.035407
2.5359	-0.0096273	-0.0099132	-0.00937	-0.0086925	-0.0082561	-0.0079779	-0.008316	-0.0039686	0.013864	0.054382	0.11072	0.16503	0.20298	0.22629	0.24355	0.25812	0.26743	0.26971	0.26444	0.25157	0.23307	0.21153	0.19144	0.17479	0.1629	0.15352	0.14417	0.13454	0.12506	0.11716	0.11001	0.10379	0.09788	0.093113	0.089638	0.086882	0.08324	0.07765	0.071289	0.065847	0.06248	0.059019	0.055122	0.051367	0.048568	0.045664	0.042046	0.03857	0.035481
2.5333	-0.0096443	-0.010095	-0.0094476	-0.0088717	-0.0082853	-0.0080638	-0.0082506	-0.003816	0.014149	0.054734	0.11082	0.16499	0.20264	0.22611	0.24335	0.25813	0.26743	0.26994	0.26446	0.25173	0.23305	0.21174	0.19174	0.1752	0.1633	0.15366	0.14417	0.13451	0.12514	0.11737	0.11009	0.10378	0.097884	0.093289	0.089862	0.087128	0.083414	0.077761	0.071408	0.066116	0.062825	0.059112	0.055094	0.051312	0.048698	0.045786	0.04218	0.038687	0.035551
2.5306	-0.0096751	-0.010246	-0.0094726	-0.0090252	-0.0083056	-0.0081666	-0.0082049	-0.0036957	0.014404	0.055064	0.11092	0.16498	0.20235	0.22597	0.24319	0.25816	0.26746	0.27021	0.26451	0.25191	0.23307	0.21198	0.19206	0.17564	0.16371	0.15382	0.14418	0.1345	0.12525	0.11757	0.11016	0.10377	0.097919	0.093479	0.090068	0.087317	0.083545	0.077865	0.071563	0.066417	0.06319	0.059248	0.055131	0.051311	0.048858	0.045921	0.042329	0.038807	0.035622
2.5279	-0.0097181	-0.010363	-0.0094496	-0.0091423	-0.0083191	-0.0082927	-0.008197	-0.0036159	0.014631	0.055378	0.11103	0.16499	0.20213	0.22589	0.24306	0.25821	0.26752	0.2705	0.26461	0.25212	0.23315	0.21226	0.19243	0.17611	0.16415	0.15402	0.14423	0.13453	0.12538	0.11777	0.11024	0.10379	0.097983	0.093673	0.090257	0.087455	0.083643	0.077959	0.071739	0.066723	0.063557	0.05943	0.055244	0.051374	0.049044	0.046069	0.042495	0.038939	0.035707
2.5253	-0.0097753	-0.010441	-0.009388	-0.0092245	-0.0083467	-0.0084595	-0.0082449	-0.0035827	0.014836	0.055678	0.11117	0.16504	0.20197	0.22585	0.24298	0.25828	0.26763	0.27082	0.26475	0.25235	0.23331	0.21257	0.19282	0.17659	0.1646	0.15424	0.1443	0.1346	0.12553	0.11798	0.11035	0.10384	0.098073	0.093862	0.090424	0.087548	0.08371	0.078032	0.071917	0.067009	0.063906	0.059649	0.055425	0.0515	0.049244	0.046228	0.042685	0.039097	0.035824
2.5226	-0.0098432	-0.010469	-0.0092911	-0.0092646	-0.0084002	-0.0086713	-0.0083458	-0.0035838	0.015039	0.055982	0.11135	0.16512	0.2019	0.22584	0.24294	0.25837	0.2678	0.27116	0.26495	0.25261	0.23354	0.2129	0.19323	0.17708	0.16506	0.1545	0.14441	0.1347	0.12571	0.11818	0.11048	0.10391	0.098192	0.094046	0.090583	0.087616	0.083758	0.078081	0.072079	0.067256	0.064215	0.059888	0.055654	0.051677	0.04945	0.046401	0.042909	0.0393	0.03599
2.52	-0.0099168	-0.010445	-0.0091756	-0.0092682	-0.0084878	-0.008922	-0.0084865	-0.0035994	0.015267	0.056308	0.1116	0.16523	0.20189	0.22586	0.24294	0.25846	0.26802	0.27152	0.26522	0.25289	0.23383	0.21324	0.19363	0.17759	0.16554	0.15481	0.14455	0.13483	0.12589	0.11836	0.11062	0.10401	0.098348	0.094235	0.090749	0.08768	0.083798	0.07811	0.072215	0.067461	0.064475	0.060139	0.055911	0.051891	0.049649	0.046586	0.043163	0.039543	0.036204
2.5174	-0.0099982	-0.01038	-0.0090639	-0.009242	-0.0086112	-0.0091948	-0.0086551	-0.0036205	0.015523	0.056655	0.11191	0.16537	0.20194	0.22589	0.24296	0.25855	0.26829	0.27189	0.26555	0.25319	0.23416	0.21357	0.19402	0.1781	0.16604	0.15516	0.14473	0.13497	0.12608	0.11852	0.11078	0.10412	0.098533	0.094436	0.090937	0.087754	0.083831	0.078112	0.072307	0.067609	0.064673	0.06038	0.05617	0.052122	0.049841	0.04679	0.043453	0.039828	0.036469
2.5147	-0.010079	-0.010277	-0.008963	-0.009181	-0.0087595	-0.0094636	-0.0088311	-0.0036358	0.015809	0.057016	0.11228	0.16553	0.20203	0.2259	0.243	0.25862	0.2686	0.27225	0.26594	0.2535	0.23451	0.21388	0.19439	0.17862	0.16656	0.15554	0.14494	0.13511	0.12624	0.11864	0.11093	0.10424	0.098745	0.094656	0.091157	0.087849	0.083863	0.078087	0.07235	0.067699	0.064803	0.060598	0.056411	0.052359	0.050019	0.047009	0.043767	0.040143	0.036781
2.5121	-0.010143	-0.010124	-0.0088685	-0.0090818	-0.0089236	-0.0097056	-0.0089916	-0.0036321	0.016124	0.057381	0.11269	0.16569	0.20214	0.22589	0.24304	0.25867	0.26894	0.27261	0.26637	0.25382	0.23485	0.21417	0.19474	0.17915	0.16709	0.15594	0.14515	0.13524	0.12639	0.11872	0.11107	0.10436	0.098993	0.094909	0.091419	0.087977	0.083905	0.078053	0.072359	0.067747	0.06487	0.060784	0.05662	0.052592	0.050181	0.047236	0.044088	0.040472	0.03713
2.5095	-0.010191	-0.009931	-0.0087851	-0.0089603	-0.0091092	-0.0099175	-0.009127	-0.0036054	0.016454	0.057735	0.11313	0.16585	0.20226	0.22586	0.24309	0.25872	0.26933	0.27299	0.26686	0.25415	0.23518	0.21442	0.19507	0.17969	0.16763	0.15634	0.14538	0.13536	0.12652	0.11876	0.11119	0.10449	0.099275	0.095201	0.091728	0.088139	0.083961	0.078024	0.072358	0.067782	0.064895	0.060937	0.056791	0.052822	0.050335	0.047471	0.044407	0.040808	0.037505
2.5069	-0.010216	-0.0097055	-0.0087111	-0.0088226	-0.0093031	-0.010084	-0.0092236	-0.0035493	0.016787	0.058066	0.11357	0.166	0.20238	0.22581	0.24314	0.25878	0.26975	0.27338	0.26737	0.25448	0.23549	0.21464	0.19538	0.18024	0.16818	0.15676	0.14561	0.13548	0.12664	0.11878	0.11128	0.10462	0.099588	0.095539	0.092083	0.088338	0.084039	0.078015	0.072368	0.06783	0.064898	0.06106	0.056922	0.053044	0.05049	0.04772	0.044719	0.041137	0.037891
2.5042	-0.010217	-0.0094627	-0.0086484	-0.0086842	-0.0095003	-0.010204	-0.0092809	-0.0034693	0.017103	0.058356	0.11401	0.16614	0.20249	0.22574	0.24319	0.25886	0.27019	0.27377	0.2679	0.2548	0.23577	0.21485	0.19569	0.1808	0.16872	0.15716	0.14583	0.13561	0.12677	0.11878	0.11135	0.10475	0.099926	0.095919	0.092475	0.088566	0.084141	0.078042	0.072416	0.067919	0.064905	0.061166	0.057027	0.053268	0.050654	0.047978	0.04501	0.041445	0.038272
2.5017	-0.010192	-0.009213	-0.0085919	-0.0085545	-0.0096928	-0.010281	-0.0093017	-0.0033724	0.017386	0.058596	0.11441	0.16628	0.2026	0.22567	0.24325	0.25897	0.27065	0.27416	0.26842	0.25511	0.23603	0.21505	0.19602	0.18136	0.16925	0.15754	0.14607	0.13576	0.12692	0.11879	0.1114	0.10488	0.10028	0.096337	0.092891	0.088815	0.084268	0.078113	0.072521	0.068063	0.064937	0.061269	0.057126	0.053501	0.050833	0.04824	0.045279	0.041736	0.038653
2.499	-0.010137	-0.008965	-0.0085373	-0.0084454	-0.0098751	-0.010324	-0.0092896	-0.0032602	0.017637	0.058791	0.11478	0.1664	0.20271	0.22562	0.24334	0.25915	0.27112	0.27455	0.26891	0.2554	0.23627	0.21525	0.19638	0.18193	0.16976	0.15789	0.14631	0.13597	0.12711	0.11884	0.11145	0.10505	0.10067	0.096792	0.09332	0.089076	0.084425	0.078241	0.072704	0.068283	0.065019	0.061387	0.05724	0.053749	0.051023	0.048491	0.045512	0.042003	0.03903
2.4964	-0.010059	-0.0087379	-0.0084916	-0.0083778	-0.01005	-0.010347	-0.0092506	-0.0031303	0.017866	0.058965	0.11511	0.16653	0.20281	0.22559	0.24345	0.25939	0.27158	0.27491	0.26935	0.25566	0.23649	0.21546	0.19678	0.1825	0.17024	0.15821	0.14657	0.13623	0.12738	0.11894	0.11152	0.10525	0.10109	0.097274	0.093749	0.089343	0.084604	0.078424	0.07297	0.068588	0.065168	0.061535	0.057384	0.05402	0.05123	0.048732	0.04572	0.042258	0.039405
2.4939	-0.0099705	-0.0085506	-0.0084597	-0.008364	-0.010218	-0.010362	-0.0091943	-0.0029849	0.018078	0.059138	0.11541	0.16667	0.20292	0.2256	0.24361	0.2597	0.27202	0.27524	0.26972	0.25589	0.2367	0.21569	0.19723	0.18307	0.1707	0.15851	0.14685	0.13658	0.12772	0.11912	0.11161	0.10548	0.10152	0.097762	0.094162	0.089602	0.084793	0.078644	0.073305	0.068965	0.06539	0.061723	0.057569	0.054311	0.051456	0.048969	0.045923	0.042516	0.03979
2.4913	-0.0098711	-0.0084054	-0.0084362	-0.0083965	-0.010365	-0.010365	-0.0091225	-0.0028239	0.018277	0.059329	0.1157	0.16683	0.20305	0.22566	0.24381	0.26006	0.27241	0.27552	0.26999	0.25609	0.23691	0.21593	0.19771	0.18363	0.17114	0.1588	0.14716	0.137	0.12813	0.11937	0.11174	0.10575	0.10195	0.098246	0.09455	0.089853	0.084989	0.078889	0.073688	0.06939	0.06567	0.061943	0.05779	0.054611	0.051695	0.049199	0.046123	0.04278	0.040185
2.4887	-0.0097706	-0.0083058	-0.008421	-0.0084722	-0.010486	-0.010355	-0.0090402	-0.0026525	0.01847	0.059552	0.11599	0.16702	0.20319	0.22576	0.24404	0.26047	0.27274	0.27572	0.27016	0.25624	0.23709	0.2162	0.19823	0.18418	0.17155	0.15907	0.14749	0.13748	0.12861	0.11969	0.11193	0.10606	0.10238	0.098713	0.094909	0.090094	0.085186	0.079149	0.074103	0.069844	0.066001	0.062197	0.058052	0.054915	0.051935	0.049407	0.046315	0.043046	0.040588
2.4861	-0.009668	-0.0082469	-0.0084127	-0.0085817	-0.010574	-0.010332	-0.0089513	-0.0024731	0.01866	0.059817	0.11627	0.16725	0.20334	0.2259	0.2443	0.26092	0.27303	0.27587	0.27024	0.25635	0.23727	0.21649	0.19878	0.18473	0.17194	0.15933	0.14786	0.13802	0.12914	0.12008	0.11216	0.10642	0.10281	0.099162	0.095246	0.090329	0.08538	0.079405	0.074526	0.070298	0.066368	0.062475	0.058345	0.055209	0.052173	0.049598	0.046507	0.043317	0.041002
2.4836	-0.0095716	-0.0082281	-0.0084123	-0.0087183	-0.010637	-0.010301	-0.0088661	-0.0022925	0.018845	0.060126	0.11656	0.16751	0.2035	0.22607	0.24459	0.26139	0.27326	0.27596	0.27024	0.25645	0.23743	0.21681	0.19935	0.18526	0.1723	0.15959	0.14824	0.13861	0.12971	0.12051	0.11246	0.10681	0.10323	0.099587	0.095566	0.090566	0.085572	0.079645	0.074931	0.070729	0.066755	0.062771	0.058658	0.055487	0.052411	0.049781	0.046705	0.043587	0.041417
2.481	-0.0094854	-0.0082365	-0.0084113	-0.0088648	-0.010679	-0.010266	-0.0087915	-0.0021149	0.019019	0.060479	0.11686	0.1678	0.20366	0.22626	0.24488	0.26186	0.27345	0.27602	0.27019	0.25654	0.2376	0.21716	0.19993	0.18577	0.17264	0.15984	0.14865	0.1392	0.1303	0.12097	0.1128	0.10722	0.10363	0.099978	0.095874	0.090814	0.085765	0.079867	0.075308	0.07112	0.067143	0.063073	0.058982	0.055747	0.052656	0.049975	0.046924	0.043862	0.041829
2.4785	-0.0094052	-0.0082522	-0.0083952	-0.0089991	-0.010703	-0.01023	-0.0087365	-0.0019521	0.019169	0.060856	0.11717	0.16813	0.20383	0.22647	0.24518	0.26233	0.27361	0.27608	0.27013	0.25665	0.23778	0.21756	0.2005	0.18626	0.17295	0.16009	0.14906	0.13979	0.13088	0.12144	0.11317	0.10764	0.104	0.10034	0.096174	0.091081	0.085973	0.080084	0.075653	0.071458	0.067513	0.063375	0.059307	0.055988	0.052908	0.050183	0.04716	0.044134	0.042229
2.4759	-0.0093265	-0.0082639	-0.0083643	-0.0091162	-0.010718	-0.010202	-0.0087053	-0.0018126	0.01929	0.061239	0.11748	0.16849	0.20401	0.22668	0.24548	0.26278	0.27376	0.27616	0.27008	0.25679	0.23798	0.21799	0.20107	0.18671	0.17324	0.16033	0.14948	0.14036	0.13143	0.12189	0.11357	0.10809	0.10437	0.10068	0.096477	0.091376	0.086206	0.080314	0.075978	0.071748	0.067861	0.063674	0.059638	0.056217	0.053167	0.050406	0.0474	0.04439	0.042603
2.4734	-0.0092568	-0.0082716	-0.0083251	-0.0092208	-0.010741	-0.010196	-0.0087015	-0.0016995	0.019386	0.061623	0.11779	0.16887	0.20418	0.22691	0.24578	0.26323	0.27393	0.27629	0.27006	0.25697	0.2382	0.21847	0.20163	0.18713	0.17348	0.16055	0.14991	0.1409	0.13195	0.12231	0.114	0.10855	0.10473	0.10101	0.09679	0.091699	0.086468	0.080566	0.076289	0.072	0.068191	0.063983	0.059986	0.056454	0.053444	0.050652	0.047652	0.044636	0.042946
2.4708	-0.0091965	-0.0082751	-0.0082849	-0.0093203	-0.010788	-0.010226	-0.0087255	-0.0016119	0.019464	0.062	0.11812	0.16926	0.20436	0.22716	0.2461	0.26367	0.27413	0.27647	0.27011	0.2572	0.23847	0.21899	0.20217	0.18751	0.17369	0.16075	0.15034	0.14141	0.13241	0.1227	0.11445	0.10903	0.1051	0.10134	0.097122	0.09205	0.086756	0.080847	0.076589	0.072222	0.068499	0.0643	0.060351	0.056712	0.053753	0.050941	0.047931	0.044891	0.043269
2.4683	-0.0091607	-0.0082828	-0.008251	-0.0094217	-0.010868	-0.010295	-0.0087705	-0.0015456	0.019534	0.06237	0.11847	0.16968	0.20456	0.22743	0.24643	0.26409	0.27436	0.27672	0.27024	0.2575	0.2388	0.21955	0.20271	0.18785	0.17388	0.16095	0.15076	0.14189	0.13282	0.12305	0.1149	0.10952	0.10548	0.10169	0.097463	0.09242	0.087072	0.081172	0.076895	0.072433	0.068786	0.064627	0.060734	0.057008	0.054097	0.051277	0.048244	0.045171	0.04358
2.4657	-0.009147	-0.0082933	-0.0082284	-0.0095267	-0.010976	-0.010392	-0.0088212	-0.0014911	0.019613	0.062735	0.11884	0.1701	0.20479	0.22773	0.24679	0.26452	0.27463	0.27701	0.27043	0.25784	0.23917	0.22014	0.20324	0.18817	0.17406	0.16116	0.15119	0.14234	0.13318	0.12335	0.11534	0.11003	0.1059	0.10207	0.097808	0.092795	0.087409	0.081554	0.077228	0.072659	0.069065	0.064969	0.061139	0.05735	0.054477	0.051661	0.048598	0.045494	0.043896
2.4632	-0.0091573	-0.0083173	-0.0082301	-0.0096483	-0.011109	-0.010512	-0.0088681	-0.0014488	0.019704	0.063087	0.11922	0.17053	0.20504	0.22806	0.24719	0.26494	0.27494	0.27735	0.27069	0.25821	0.23958	0.22075	0.20377	0.18849	0.17425	0.16139	0.15164	0.14276	0.13349	0.12362	0.11579	0.11056	0.10636	0.10247	0.098147	0.093156	0.087757	0.081988	0.077592	0.072915	0.06935	0.065329	0.061566	0.057738	0.054885	0.052082	0.048985	0.045872	0.044229
2.4607	-0.0092	-0.0083702	-0.0082752	-0.0098064	-0.011271	-0.010652	-0.0089019	-0.0014147	0.019815	0.063423	0.11963	0.17095	0.20532	0.22842	0.24763	0.26538	0.27529	0.27771	0.27099	0.25859	0.24004	0.22138	0.20432	0.18882	0.17446	0.16167	0.15211	0.14319	0.13377	0.12388	0.11623	0.11112	0.10687	0.1029	0.098483	0.093493	0.0881	0.082455	0.077981	0.073211	0.069649	0.065706	0.062007	0.058168	0.05532	0.052539	0.049409	0.046311	0.044591
2.4582	-0.0092762	-0.0084565	-0.0083698	-0.010005	-0.011456	-0.010799	-0.0089108	-0.0013801	0.019957	0.063751	0.12005	0.17136	0.20564	0.2288	0.24812	0.26583	0.2757	0.2781	0.27134	0.25899	0.24053	0.22203	0.20488	0.18918	0.17474	0.16203	0.15262	0.14362	0.13403	0.12412	0.11666	0.11168	0.10742	0.10336	0.098813	0.093799	0.088429	0.082942	0.078388	0.073554	0.069967	0.066093	0.062444	0.05863	0.055777	0.053028	0.049876	0.046822	0.045
2.4557	-0.0093781	-0.0085731	-0.0085172	-0.010247	-0.011655	-0.010936	-0.0088863	-0.0013435	0.020121	0.064058	0.12048	0.17174	0.20597	0.22921	0.24865	0.26629	0.27617	0.27851	0.27172	0.25938	0.24106	0.2227	0.20546	0.18959	0.17509	0.16247	0.15318	0.14407	0.1343	0.12436	0.11709	0.11224	0.10802	0.10385	0.099133	0.094072	0.088738	0.083444	0.078814	0.073947	0.0703	0.066479	0.062859	0.0591	0.056238	0.053538	0.050376	0.047396	0.045462
2.4532	-0.0094941	-0.0087106	-0.0087123	-0.010522	-0.01186	-0.011053	-0.0088245	-0.0013042	0.020302	0.064342	0.1209	0.1721	0.20632	0.22962	0.24921	0.26678	0.27669	0.27894	0.27214	0.25977	0.2416	0.22337	0.20607	0.19006	0.17553	0.16302	0.1538	0.14455	0.13458	0.12462	0.11752	0.1128	0.10863	0.10435	0.099441	0.09431	0.08903	0.083952	0.07926	0.074393	0.070658	0.066865	0.063249	0.059563	0.056691	0.05405	0.050891	0.04802	0.045974
2.4507	-0.0095969	-0.0088494	-0.0089447	-0.010824	-0.012064	-0.011145	-0.0087296	-0.0012677	0.020488	0.064596	0.12131	0.17243	0.20666	0.23001	0.24979	0.26729	0.27727	0.2794	0.27259	0.26015	0.24215	0.22405	0.2067	0.19058	0.17605	0.16366	0.15448	0.14507	0.13489	0.12491	0.11795	0.11336	0.10926	0.10486	0.09975	0.094526	0.089306	0.084456	0.079716	0.074887	0.071042	0.06725	0.06361	0.060004	0.057127	0.054557	0.051409	0.04867	0.046524
2.4482	-0.0096734	-0.0089794	-0.0092057	-0.01115	-0.012271	-0.011216	-0.0086058	-0.0012391	0.020663	0.064808	0.12171	0.17271	0.20698	0.23039	0.25039	0.26782	0.27792	0.2799	0.27309	0.26054	0.24271	0.22474	0.20733	0.19113	0.17664	0.16438	0.15521	0.14562	0.13524	0.12525	0.1184	0.11392	0.10989	0.10537	0.10008	0.094747	0.089577	0.084944	0.080167	0.075416	0.071445	0.067631	0.063934	0.060414	0.057543	0.055049	0.051913	0.049318	0.047094
2.4457	-0.0097141	-0.0090875	-0.0094856	-0.011492	-0.012479	-0.011261	-0.0084535	-0.0012119	0.020827	0.064986	0.12208	0.17297	0.20729	0.23074	0.251	0.26837	0.27862	0.28044	0.27363	0.26096	0.24327	0.22542	0.20796	0.1917	0.17728	0.16516	0.15599	0.1462	0.13564	0.12564	0.11887	0.11447	0.11051	0.10588	0.10045	0.094991	0.089852	0.085416	0.080613	0.075973	0.071855	0.068003	0.064221	0.060795	0.057946	0.055532	0.052403	0.049945	0.047666
2.4432	-0.0097028	-0.009156	-0.0097648	-0.011827	-0.012674	-0.011268	-0.0082695	-0.0011798	0.020976	0.065136	0.12243	0.17319	0.20756	0.23107	0.25161	0.26893	0.27934	0.28102	0.27423	0.26141	0.24384	0.22608	0.20857	0.19226	0.17794	0.16597	0.15679	0.14679	0.13606	0.12609	0.11937	0.11501	0.1111	0.10639	0.10085	0.095277	0.090147	0.085884	0.081058	0.076548	0.072269	0.068369	0.064485	0.061156	0.058341	0.056003	0.052873	0.050542	0.048227
2.4407	-0.0096345	-0.0091771	-0.010028	-0.012138	-0.012852	-0.011239	-0.0080655	-0.0011477	0.021103	0.065254	0.12276	0.17339	0.20781	0.23137	0.25221	0.26948	0.28008	0.28162	0.27487	0.2619	0.24441	0.22673	0.20914	0.19279	0.1786	0.16677	0.15759	0.14738	0.13652	0.12658	0.11989	0.11555	0.11167	0.10689	0.1013	0.095613	0.090473	0.08635	0.08151	0.077136	0.072691	0.068736	0.064745	0.061513	0.058741	0.056467	0.053323	0.0511	0.048768
2.4382	-0.0095088	-0.0091489	-0.010262	-0.01241	-0.013005	-0.011176	-0.0078553	-0.0011147	0.021212	0.065357	0.12307	0.17357	0.20803	0.23166	0.25279	0.27002	0.28079	0.28224	0.27555	0.26243	0.24498	0.22733	0.20966	0.19328	0.17923	0.16754	0.15835	0.14796	0.13699	0.12711	0.12043	0.11608	0.11221	0.10738	0.10179	0.096008	0.090842	0.086818	0.081972	0.077729	0.073126	0.069113	0.065023	0.061889	0.059164	0.056933	0.053761	0.051626	0.049285
2.4358	-0.0093341	-0.0090809	-0.010462	-0.012634	-0.013122	-0.011079	-0.0076472	-0.0010793	0.021305	0.065451	0.12336	0.17373	0.20823	0.23195	0.25335	0.27053	0.28144	0.28283	0.27624	0.263	0.24555	0.2279	0.21013	0.1937	0.17981	0.16825	0.15907	0.14851	0.13748	0.12769	0.12101	0.11662	0.11273	0.10787	0.10231	0.096467	0.091262	0.087294	0.082447	0.078321	0.073573	0.069502	0.065327	0.062301	0.059628	0.057416	0.054201	0.052126	0.04978
2.4333	-0.0091357	-0.0089945	-0.010632	-0.01281	-0.013196	-0.010945	-0.0074454	-0.0010341	0.021395	0.065551	0.12363	0.17389	0.20844	0.23226	0.2539	0.271	0.28203	0.28339	0.27694	0.2636	0.24613	0.22842	0.21054	0.19408	0.18034	0.1689	0.15971	0.14903	0.13797	0.12828	0.1216	0.11716	0.11323	0.10834	0.10287	0.096981	0.091733	0.087781	0.082942	0.078906	0.074032	0.069903	0.065665	0.062762	0.060145	0.057924	0.054655	0.052611	0.050262
2.4309	-0.0089355	-0.0089076	-0.010776	-0.012925	-0.013219	-0.010776	-0.0072633	-0.00097569	0.021497	0.065678	0.12388	0.17404	0.20864	0.2326	0.25443	0.27143	0.28252	0.2839	0.27761	0.26421	0.24671	0.2289	0.21091	0.19441	0.18083	0.16949	0.16027	0.14949	0.13844	0.12888	0.12221	0.11772	0.11372	0.10882	0.10341	0.097525	0.092247	0.088281	0.083462	0.079482	0.074507	0.070319	0.066051	0.063283	0.060718	0.058458	0.055134	0.053104	0.050751
2.4284	-0.0087452	-0.0088364	-0.010895	-0.012976	-0.013185	-0.010579	-0.0071157	-0.00091099	0.021612	0.06584	0.12412	0.17419	0.20885	0.23297	0.25492	0.27181	0.28291	0.28434	0.27824	0.2648	0.24729	0.22935	0.21125	0.19473	0.18129	0.17003	0.16075	0.14991	0.13889	0.12946	0.12282	0.11829	0.11421	0.10928	0.10394	0.098086	0.092799	0.088794	0.08401	0.080044	0.075008	0.070759	0.0665	0.063861	0.061339	0.059011	0.055643	0.053619	0.051269
2.426	-0.0085853	-0.0088033	-0.010999	-0.012975	-0.013102	-0.010373	-0.0070237	-0.0008483	0.02174	0.066048	0.12435	0.17433	0.20905	0.23336	0.25537	0.27215	0.28321	0.28472	0.2788	0.26537	0.24785	0.22976	0.21157	0.19504	0.18174	0.17053	0.16116	0.15028	0.13933	0.13005	0.12346	0.11888	0.11472	0.10974	0.10444	0.098648	0.09338	0.089309	0.084576	0.08059	0.075535	0.071226	0.067009	0.06449	0.061998	0.059581	0.056191	0.054172	0.051843
2.4235	-0.0084661	-0.008822	-0.011095	-0.012928	-0.012969	-0.010161	-0.0069909	-0.00079063	0.021884	0.066314	0.12456	0.17447	0.20925	0.23378	0.25578	0.27247	0.28344	0.28504	0.27929	0.2659	0.24841	0.23016	0.2119	0.19537	0.18219	0.17102	0.16151	0.15062	0.13974	0.13062	0.12411	0.11951	0.11525	0.11021	0.10492	0.099205	0.093979	0.089826	0.08515	0.081116	0.076082	0.071717	0.067571	0.065154	0.062679	0.060163	0.056786	0.054772	0.052484
2.4211	-0.0083951	-0.0088999	-0.01119	-0.012843	-0.012791	-0.0099477	-0.0070162	-0.00074663	0.022032	0.066634	0.12477	0.17463	0.20944	0.2342	0.25615	0.27277	0.28363	0.28533	0.2797	0.26638	0.24896	0.23055	0.21224	0.19573	0.18266	0.17153	0.16184	0.15093	0.14013	0.13119	0.12479	0.12019	0.11582	0.11069	0.10538	0.099747	0.094583	0.090341	0.085725	0.081622	0.076644	0.072234	0.068175	0.065832	0.063363	0.060745	0.057425	0.055417	0.053198
2.4187	-0.008373	-0.0090348	-0.011289	-0.012729	-0.012581	-0.0097436	-0.0071067	-0.00073122	0.022171	0.067005	0.12498	0.17479	0.2096	0.23462	0.25647	0.27306	0.2838	0.2856	0.28005	0.26682	0.24951	0.23096	0.21261	0.19613	0.18316	0.17205	0.16217	0.15124	0.14051	0.13175	0.12548	0.12092	0.11644	0.1112	0.10581	0.10027	0.095175	0.090846	0.08629	0.082108	0.077217	0.072774	0.06882	0.066509	0.064027	0.061313	0.0581	0.056103	0.053985
2.4162	-0.0083838	-0.0092127	-0.011386	-0.012595	-0.012355	-0.0095608	-0.007269	-0.00076149	0.022281	0.067414	0.12521	0.17497	0.20974	0.23502	0.25674	0.27337	0.28397	0.28587	0.28035	0.26724	0.25006	0.2314	0.21302	0.19657	0.18369	0.1726	0.16252	0.15157	0.14087	0.13231	0.1262	0.1217	0.1171	0.11175	0.10625	0.10077	0.095753	0.091342	0.086842	0.082578	0.077801	0.073342	0.069505	0.067172	0.064656	0.061857	0.058809	0.056832	0.054843
2.4138	-0.0084119	-0.0094227	-0.011485	-0.012455	-0.012126	-0.009402	-0.0074959	-0.00084673	0.022347	0.067847	0.12546	0.17517	0.20986	0.23539	0.25697	0.27371	0.28419	0.28617	0.28063	0.26765	0.25064	0.23188	0.21347	0.19706	0.18425	0.1732	0.16291	0.15192	0.14125	0.13289	0.12694	0.12253	0.1178	0.11234	0.1067	0.10126	0.096317	0.091832	0.087376	0.08304	0.078399	0.073942	0.070221	0.067812	0.065245	0.062378	0.059545	0.057592	0.055759
2.4114	-0.0084492	-0.009653	-0.011585	-0.012319	-0.011904	-0.0092676	-0.0077739	-0.00098278	0.022367	0.06829	0.12572	0.17539	0.20997	0.23573	0.25719	0.27409	0.28445	0.28651	0.28092	0.26809	0.25126	0.23242	0.21396	0.19757	0.18483	0.17383	0.16337	0.15232	0.14164	0.1335	0.1277	0.12339	0.11854	0.11297	0.10719	0.10177	0.096869	0.092324	0.087898	0.083506	0.079009	0.074573	0.070961	0.06843	0.065801	0.062887	0.060308	0.058375	0.056708
2.409	-0.0084801	-0.0098837	-0.011684	-0.012188	-0.01169	-0.0091484	-0.008075	-0.0011585	0.022346	0.068728	0.126	0.17563	0.21007	0.23606	0.25741	0.2745	0.28478	0.28689	0.28125	0.26858	0.25193	0.23302	0.2145	0.19811	0.18543	0.1745	0.1639	0.15278	0.14206	0.13413	0.12848	0.12429	0.1193	0.11365	0.10771	0.10229	0.097411	0.092829	0.088422	0.083992	0.079638	0.075237	0.071716	0.069026	0.066329	0.063389	0.061086	0.059164	0.057655
2.4066	-0.0084932	-0.010102	-0.011782	-0.012073	-0.011495	-0.0090471	-0.0083784	-0.0013563	0.022303	0.069152	0.12631	0.17589	0.21018	0.23637	0.25765	0.27495	0.28517	0.28733	0.28165	0.26915	0.25269	0.2337	0.21508	0.19869	0.18606	0.1752	0.1645	0.1533	0.14252	0.13479	0.12926	0.12519	0.12007	0.11436	0.10827	0.10282	0.097949	0.093356	0.088959	0.084512	0.080294	0.075936	0.072488	0.069609	0.066846	0.063896	0.061867	0.059951	0.05858
2.4042	-0.0084834	-0.010297	-0.011877	-0.011981	-0.011326	-0.0089637	-0.0086646	-0.0015544	0.022265	0.06956	0.12662	0.17616	0.21031	0.23668	0.25793	0.27544	0.28561	0.28781	0.28212	0.26982	0.25351	0.23445	0.21571	0.19928	0.18671	0.17593	0.16517	0.15388	0.14303	0.13549	0.13005	0.12609	0.12084	0.11508	0.10885	0.10337	0.098493	0.093916	0.08952	0.085073	0.080974	0.076661	0.073269	0.070192	0.067367	0.064427	0.062649	0.060733	0.059464
2.4018	-0.0084507	-0.010465	-0.011966	-0.011908	-0.011173	-0.0088872	-0.0088992	-0.001716	0.022266	0.069955	0.12694	0.17643	0.21049	0.237	0.25825	0.27596	0.2861	0.28834	0.28267	0.27058	0.25439	0.23524	0.21636	0.19991	0.18739	0.17669	0.16589	0.15451	0.1436	0.13621	0.13082	0.12695	0.12158	0.11581	0.10946	0.10396	0.09906	0.09452	0.090112	0.085678	0.081679	0.077414	0.074051	0.070785	0.067913	0.065002	0.063433	0.061513	0.060298
2.3994	-0.0084095	-0.010609	-0.012047	-0.011849	-0.011024	-0.0088083	-0.0090543	-0.0018094	0.022343	0.070346	0.12726	0.17669	0.21071	0.23733	0.25862	0.27649	0.28662	0.2889	0.2833	0.27143	0.25532	0.23606	0.21703	0.20055	0.1881	0.17749	0.16667	0.15519	0.14422	0.13695	0.13159	0.12777	0.1223	0.11653	0.11008	0.10457	0.099654	0.095163	0.090734	0.086323	0.082404	0.078182	0.074822	0.071397	0.068502	0.065639	0.064217	0.062287	0.061075
2.397	-0.0083734	-0.01073	-0.012115	-0.011798	-0.010876	-0.0087286	-0.0091189	-0.001818	0.022516	0.070737	0.12758	0.17694	0.21097	0.23768	0.25904	0.27702	0.28716	0.28948	0.28401	0.27237	0.25628	0.23689	0.21769	0.20122	0.18885	0.17831	0.16747	0.1559	0.14488	0.1377	0.13232	0.12854	0.12298	0.11721	0.1107	0.1052	0.10028	0.095843	0.091385	0.087005	0.083143	0.078955	0.075575	0.072034	0.069146	0.06635	0.065001	0.063058	0.061791
2.3946	-0.0083551	-0.010833	-0.01217	-0.011755	-0.010725	-0.0086512	-0.0090943	-0.0017418	0.022794	0.071135	0.1279	0.17718	0.21127	0.23803	0.25949	0.27753	0.28769	0.29006	0.28478	0.27336	0.25722	0.23769	0.21835	0.20192	0.18964	0.17916	0.16829	0.15662	0.14558	0.13843	0.13303	0.12923	0.12361	0.11785	0.1113	0.10585	0.10093	0.096553	0.092055	0.087709	0.083884	0.079723	0.076303	0.072695	0.069841	0.067133	0.065779	0.063827	0.062452
2.3922	-0.0083694	-0.010926	-0.012207	-0.011716	-0.010576	-0.0085905	-0.0090024	-0.0015942	0.023172	0.071548	0.12823	0.17741	0.21161	0.23839	0.25996	0.27801	0.28819	0.29063	0.28557	0.27436	0.25813	0.23844	0.21899	0.20263	0.19046	0.18001	0.1691	0.15734	0.14631	0.13915	0.1337	0.12984	0.12419	0.11843	0.11188	0.10651	0.10162	0.097279	0.092732	0.08842	0.084614	0.080475	0.077007	0.073385	0.070591	0.067985	0.06655	0.064595	0.06307
2.3898	-0.0084306	-0.011013	-0.012224	-0.011675	-0.010424	-0.0085513	-0.0088678	-0.0014027	0.023624	0.071974	0.12857	0.17763	0.21197	0.23874	0.26043	0.27846	0.28868	0.2912	0.28638	0.27536	0.25897	0.23912	0.2196	0.20334	0.19129	0.18086	0.1699	0.15807	0.14707	0.13985	0.13434	0.13038	0.12473	0.11897	0.11244	0.10717	0.10232	0.098003	0.093404	0.089121	0.085323	0.081205	0.077686	0.074105	0.071387	0.068897	0.067314	0.065361	0.063654
2.3874	-0.0085462	-0.011105	-0.012226	-0.011634	-0.010277	-0.0085427	-0.0087146	-0.0011928	0.024128	0.072408	0.12892	0.17784	0.21233	0.23906	0.26089	0.27887	0.28914	0.29174	0.28717	0.27632	0.25975	0.23974	0.22018	0.20405	0.19211	0.18169	0.17067	0.15879	0.14784	0.14054	0.13496	0.13088	0.12525	0.11947	0.113	0.10784	0.10304	0.098712	0.094064	0.089811	0.086018	0.08192	0.078349	0.074853	0.072217	0.069857	0.068072	0.066123	0.06421
2.3851	-0.0087195	-0.011207	-0.012224	-0.011604	-0.01015	-0.0085825	-0.0085831	-0.001009	0.024642	0.07284	0.1293	0.17805	0.21268	0.23934	0.26133	0.27925	0.28958	0.29226	0.28794	0.27723	0.26045	0.24029	0.22072	0.20474	0.1929	0.18248	0.1714	0.15951	0.14863	0.14121	0.13558	0.13135	0.12576	0.11994	0.11353	0.1085	0.10375	0.099394	0.094712	0.090484	0.086693	0.082615	0.078999	0.075628	0.073072	0.070854	0.068821	0.066876	0.064738
2.3827	-0.008942	-0.011319	-0.012223	-0.011594	-0.010058	-0.0086822	-0.0085023	-0.00088756	0.025127	0.073253	0.12968	0.17825	0.213	0.23958	0.26173	0.27959	0.29	0.29275	0.28867	0.27807	0.2611	0.24078	0.22124	0.2054	0.19365	0.18322	0.17208	0.16021	0.14942	0.14188	0.13619	0.13181	0.12626	0.12041	0.11406	0.10915	0.10445	0.10005	0.095358	0.091146	0.087349	0.083298	0.079646	0.076426	0.073934	0.071873	0.069565	0.067619	0.065233
2.3804	-0.0091999	-0.011441	-0.012228	-0.01161	-0.010006	-0.0088396	-0.0084826	-0.00084565	0.025559	0.073632	0.13008	0.17843	0.21328	0.23976	0.26209	0.2799	0.2904	0.29322	0.28934	0.27883	0.26169	0.24124	0.22174	0.20603	0.19433	0.18389	0.1727	0.1609	0.15021	0.14256	0.13683	0.13228	0.12678	0.12088	0.11458	0.10978	0.10513	0.1007	0.096008	0.091799	0.087985	0.08397	0.080298	0.077249	0.074795	0.072903	0.070301	0.068343	0.065698
2.378	-0.0094723	-0.011563	-0.012235	-0.011646	-0.0099906	-0.0090455	-0.008523	-0.00088729	0.025917	0.073959	0.13046	0.17858	0.2135	0.2399	0.26242	0.28019	0.2908	0.29367	0.28998	0.27952	0.26225	0.24167	0.22223	0.20661	0.19492	0.18449	0.17327	0.16158	0.151	0.14327	0.1375	0.13281	0.12734	0.12137	0.11512	0.11041	0.1058	0.10133	0.096672	0.092452	0.088608	0.084638	0.080961	0.078096	0.075655	0.073942	0.071041	0.069054	0.066137
2.3757	-0.0097391	-0.011674	-0.012246	-0.011699	-0.010008	-0.0092799	-0.008605	-0.0010011	0.026198	0.07422	0.13082	0.1787	0.21368	0.23997	0.26271	0.28046	0.29121	0.29412	0.2906	0.28016	0.2628	0.24211	0.2227	0.20714	0.19544	0.18502	0.17378	0.16223	0.15177	0.144	0.13822	0.13341	0.12794	0.12192	0.11568	0.11104	0.10646	0.10197	0.09736	0.093111	0.089224	0.085306	0.081634	0.078961	0.07651	0.074988	0.071795	0.069761	0.066557
2.3733	-0.0099813	-0.01177	-0.012259	-0.011768	-0.010058	-0.009532	-0.0087094	-0.0011592	0.026406	0.074404	0.13113	0.17877	0.2138	0.24	0.26296	0.28072	0.29162	0.29457	0.29121	0.28077	0.26336	0.24256	0.22319	0.20765	0.19591	0.1855	0.17425	0.16284	0.1525	0.14475	0.13897	0.13409	0.12859	0.12251	0.11626	0.11167	0.10712	0.10263	0.098085	0.093787	0.08984	0.085974	0.082317	0.079839	0.077364	0.076037	0.072571	0.07047	0.066972
2.371	-0.010182	-0.011839	-0.012261	-0.01184	-0.010133	-0.0097878	-0.0088191	-0.001336	0.026548	0.074508	0.13138	0.17879	0.21387	0.24	0.26319	0.28095	0.29203	0.29504	0.29184	0.28138	0.26393	0.24305	0.22368	0.20815	0.19635	0.18594	0.17468	0.16342	0.1532	0.14551	0.13975	0.13482	0.12928	0.12317	0.1169	0.11234	0.1078	0.10333	0.098848	0.094487	0.090455	0.086644	0.083013	0.08073	0.078224	0.077082	0.073374	0.071183	0.067394
2.3687	-0.010326	-0.011867	-0.012239	-0.011897	-0.010223	-0.01003	-0.0089106	-0.0014899	0.026648	0.074543	0.13155	0.17877	0.21391	0.23998	0.26339	0.28117	0.29245	0.29553	0.29249	0.282	0.26455	0.24358	0.2242	0.20864	0.19677	0.18635	0.17508	0.16395	0.15386	0.14629	0.14054	0.13559	0.13002	0.12389	0.11761	0.11305	0.10852	0.10408	0.099653	0.095221	0.091088	0.087331	0.083736	0.081633	0.079095	0.078111	0.0742	0.0719	0.067844
2.3663	-0.010404	-0.011846	-0.012183	-0.011926	-0.010317	-0.010245	-0.0089679	-0.0015831	0.026733	0.074528	0.13165	0.17873	0.21392	0.23997	0.26358	0.2814	0.29289	0.29607	0.29321	0.28267	0.2652	0.24416	0.22475	0.20915	0.19721	0.18676	0.17548	0.16446	0.1545	0.14707	0.14134	0.13641	0.13079	0.12469	0.1184	0.11383	0.10929	0.10488	0.10049	0.095994	0.091751	0.08804	0.08449	0.082546	0.079988	0.079112	0.075049	0.072626	0.068351
2.364	-0.010416	-0.011775	-0.01209	-0.011915	-0.010411	-0.010427	-0.0089892	-0.0015934	0.02682	0.07448	0.13168	0.17868	0.21394	0.23998	0.26378	0.28163	0.29335	0.29667	0.294	0.28341	0.26591	0.2448	0.22533	0.20971	0.19769	0.18719	0.1759	0.16495	0.15512	0.14784	0.14215	0.13724	0.13159	0.12555	0.11928	0.11468	0.1101	0.10572	0.10136	0.09681	0.092462	0.088786	0.085285	0.083466	0.080903	0.080078	0.075924	0.073366	0.068932
2.3617	-0.010375	-0.011666	-0.01197	-0.011871	-0.010514	-0.010583	-0.0089808	-0.0015061	0.026927	0.074424	0.13163	0.17863	0.21396	0.24004	0.26398	0.28189	0.29384	0.29731	0.29486	0.28424	0.26669	0.2455	0.22596	0.21034	0.19825	0.18768	0.17636	0.16546	0.15574	0.14861	0.14295	0.13807	0.13242	0.12646	0.12024	0.11559	0.11096	0.1066	0.10225	0.097667	0.093229	0.089578	0.086128	0.084391	0.081841	0.080995	0.076812	0.074112	0.069594
2.3594	-0.010297	-0.011534	-0.01183	-0.011797	-0.010629	-0.010723	-0.0089603	-0.0013215	0.027063	0.074378	0.13153	0.17859	0.21401	0.24015	0.26421	0.28219	0.29434	0.29799	0.29578	0.28513	0.26752	0.24625	0.22665	0.21105	0.1989	0.18824	0.17687	0.16599	0.1564	0.14939	0.14375	0.1389	0.13328	0.12742	0.12128	0.11656	0.11186	0.1075	0.10315	0.098569	0.094059	0.090424	0.087028	0.085322	0.082802	0.081857	0.077702	0.074851	0.070335
2.3571	-0.010194	-0.011383	-0.011673	-0.011689	-0.010745	-0.010844	-0.0089392	-0.0010555	0.027228	0.074362	0.13138	0.17858	0.21407	0.24032	0.26446	0.28253	0.29487	0.29873	0.29676	0.28609	0.2684	0.24704	0.2274	0.21184	0.19964	0.18887	0.17745	0.16659	0.15711	0.15019	0.14458	0.13973	0.13415	0.12839	0.12235	0.11756	0.11278	0.10842	0.10405	0.099506	0.094956	0.091335	0.087991	0.086266	0.083789	0.082673	0.078599	0.075584	0.071146
2.3548	-0.010077	-0.011224	-0.011509	-0.01155	-0.010855	-0.010943	-0.0089289	-0.00073054	0.027415	0.074379	0.13122	0.17859	0.21415	0.24053	0.26474	0.28294	0.29542	0.29951	0.29778	0.28711	0.26931	0.24786	0.2282	0.21272	0.20047	0.18959	0.1781	0.16727	0.15788	0.15104	0.14543	0.14058	0.13505	0.12936	0.12343	0.11857	0.11372	0.10934	0.10495	0.10047	0.095915	0.0923	0.089004	0.08721	0.084791	0.083449	0.079501	0.076313	0.07202
2.3525	-0.0099571	-0.011069	-0.011342	-0.011381	-0.010948	-0.011016	-0.0089382	-0.00038104	0.027602	0.074419	0.13104	0.17862	0.21424	0.24079	0.26505	0.2834	0.296	0.30032	0.29883	0.28816	0.27023	0.24869	0.22904	0.21368	0.20139	0.19039	0.17884	0.16804	0.15873	0.15193	0.14632	0.14146	0.13596	0.1303	0.12448	0.11955	0.11466	0.11025	0.10584	0.10144	0.096919	0.093302	0.090048	0.088149	0.085805	0.084208	0.080419	0.077044	0.072939
2.3502	-0.0098511	-0.010928	-0.011172	-0.011182	-0.011013	-0.011063	-0.0089755	-4.46e-05	0.027764	0.074467	0.13086	0.17865	0.21431	0.24106	0.26536	0.28389	0.29659	0.30116	0.2999	0.28922	0.27114	0.24951	0.22992	0.2147	0.20238	0.19128	0.17965	0.1689	0.15965	0.15289	0.14726	0.14238	0.13688	0.1312	0.12547	0.12048	0.11559	0.11113	0.10672	0.10241	0.097951	0.094328	0.091111	0.089079	0.086824	0.084967	0.08136	0.077786	0.073879
2.3478	-0.0097666	-0.010806	-0.011	-0.010956	-0.011043	-0.01108	-0.0090422	0.00024998	0.027881	0.07451	0.13068	0.17867	0.21436	0.24133	0.26567	0.2844	0.29717	0.30202	0.30097	0.29026	0.27202	0.2503	0.23081	0.21577	0.20343	0.19223	0.18053	0.16985	0.16065	0.15391	0.14825	0.14334	0.1378	0.13205	0.12637	0.12134	0.1165	0.11201	0.1076	0.10336	0.098994	0.095355	0.092174	0.090002	0.087849	0.085743	0.082328	0.078541	0.074824
2.3456	-0.0097079	-0.010697	-0.010814	-0.010698	-0.011024	-0.011065	-0.0091392	0.00047516	0.02793	0.074531	0.1305	0.17868	0.21437	0.24156	0.26596	0.28491	0.29775	0.30291	0.30203	0.29127	0.27285	0.25104	0.23169	0.21686	0.20451	0.19324	0.18146	0.17087	0.16169	0.15498	0.14928	0.14434	0.13871	0.13282	0.12717	0.12215	0.1174	0.11287	0.10847	0.10429	0.10003	0.096368	0.093225	0.090919	0.088881	0.086558	0.083338	0.079325	0.075767
2.3433	-0.0096743	-0.010596	-0.010602	-0.010403	-0.010953	-0.011012	-0.0092548	0.00061673	0.027893	0.07451	0.13033	0.17866	0.21433	0.24173	0.26621	0.28539	0.29833	0.30382	0.30309	0.29225	0.27361	0.25174	0.23256	0.21795	0.20562	0.19429	0.18243	0.17195	0.16277	0.15609	0.15032	0.14536	0.1396	0.13355	0.12789	0.12288	0.11829	0.11372	0.10935	0.10519	0.10106	0.097353	0.094255	0.091826	0.089915	0.087422	0.084395	0.08015	0.076704
2.341	-0.0096673	-0.010503	-0.010367	-0.010084	-0.01084	-0.010929	-0.0093834	0.00066988	0.027762	0.074431	0.13016	0.17861	0.21425	0.24186	0.26641	0.28584	0.29888	0.30476	0.30415	0.29318	0.27432	0.25239	0.23341	0.21902	0.20673	0.19536	0.18342	0.17306	0.16387	0.15722	0.15136	0.1464	0.14047	0.13424	0.12853	0.12357	0.11916	0.11456	0.11022	0.10607	0.10206	0.098299	0.095252	0.092719	0.090937	0.088324	0.085484	0.081015	0.077634
2.3387	-0.0096911	-0.01042	-0.010106	-0.0097565	-0.0107	-0.010828	-0.0095124	0.00064504	0.027545	0.07429	0.12998	0.17853	0.21412	0.24192	0.26658	0.28624	0.29943	0.30571	0.30519	0.29407	0.27496	0.253	0.23424	0.22008	0.20783	0.19643	0.18442	0.17419	0.16498	0.15835	0.15236	0.14742	0.14132	0.13492	0.12913	0.12421	0.12001	0.11539	0.1111	0.10692	0.10304	0.099211	0.096223	0.093611	0.09195	0.089263	0.086593	0.081911	0.078552
2.3365	-0.0097529	-0.010346	-0.009835	-0.0094422	-0.010557	-0.010723	-0.0096309	0.00056457	0.027261	0.074093	0.12978	0.17841	0.21394	0.24194	0.2667	0.2866	0.29997	0.30667	0.3062	0.29491	0.27556	0.25358	0.23505	0.2211	0.20893	0.19749	0.18543	0.17531	0.16608	0.15944	0.15333	0.14842	0.14216	0.13561	0.12971	0.12484	0.12084	0.11621	0.11199	0.10775	0.10398	0.10009	0.097175	0.094507	0.092949	0.090224	0.0877	0.082831	0.079465
2.3342	-0.0098455	-0.010282	-0.0095685	-0.0091642	-0.010431	-0.01062	-0.0097233	0.0004565	0.026933	0.073845	0.12956	0.17827	0.21374	0.24191	0.2668	0.28692	0.30051	0.30765	0.30718	0.29572	0.27614	0.25417	0.23586	0.2221	0.21	0.19854	0.18643	0.17642	0.16717	0.16049	0.15423	0.14936	0.14299	0.13634	0.13031	0.12546	0.12166	0.11703	0.11289	0.10856	0.10491	0.10095	0.098107	0.095405	0.093929	0.091195	0.088787	0.083763	0.080379
2.3319	-0.0099636	-0.010227	-0.0093182	-0.0089421	-0.010344	-0.010532	-0.0097775	0.00034473	0.026583	0.073547	0.12931	0.17809	0.21352	0.24185	0.26686	0.28723	0.30105	0.30863	0.30813	0.2965	0.27671	0.25478	0.23667	0.22306	0.21104	0.19954	0.18743	0.17751	0.16823	0.16147	0.15506	0.15026	0.14382	0.13712	0.13094	0.12608	0.12244	0.11785	0.1138	0.10937	0.10581	0.1018	0.099021	0.096295	0.094876	0.092158	0.089833	0.084695	0.081301
2.3297	-0.01009	-0.010174	-0.009094	-0.0087872	-0.0103	-0.01045	-0.0097695	0.00026021	0.02624	0.073205	0.12902	0.17788	0.21329	0.24178	0.26691	0.28752	0.30159	0.30959	0.30904	0.29725	0.27729	0.25543	0.2375	0.224	0.21204	0.2005	0.18841	0.17858	0.16926	0.16239	0.15583	0.15112	0.14467	0.13796	0.13161	0.12671	0.1232	0.11865	0.1147	0.11017	0.1067	0.10264	0.099911	0.09717	0.095778	0.093098	0.090816	0.085616	0.082231
2.3274	-0.01021	-0.01012	-0.0089118	-0.0087157	-0.010303	-0.010377	-0.0096933	0.00022356	0.025934	0.072834	0.12868	0.17763	0.21305	0.2417	0.26696	0.2878	0.30215	0.31052	0.30988	0.29797	0.2779	0.25613	0.23835	0.22493	0.21299	0.20141	0.18938	0.17962	0.17028	0.16324	0.15655	0.15193	0.14553	0.13885	0.13233	0.12734	0.12392	0.11944	0.11559	0.11097	0.10757	0.10348	0.10078	0.098027	0.096631	0.094	0.09172	0.086514	0.083172
2.3252	-0.010314	-0.010061	-0.0087778	-0.0087268	-0.010351	-0.010313	-0.0095437	0.00025074	0.025691	0.072456	0.1283	0.17735	0.21281	0.24161	0.267	0.28809	0.30271	0.3114	0.31066	0.29867	0.27853	0.25689	0.23923	0.22584	0.21391	0.20228	0.19034	0.18064	0.17126	0.16405	0.15726	0.15273	0.14641	0.13978	0.1331	0.12799	0.12462	0.12024	0.11648	0.11177	0.10841	0.10431	0.10161	0.098867	0.09744	0.094868	0.092548	0.087395	0.084126
2.3229	-0.010389	-0.0099953	-0.0086995	-0.0088181	-0.010435	-0.010253	-0.0093299	0.00033717	0.025512	0.072077	0.1279	0.17705	0.21258	0.24153	0.26704	0.28837	0.30326	0.31222	0.31139	0.29935	0.27919	0.2577	0.24014	0.22674	0.2148	0.20312	0.19129	0.18163	0.17222	0.16482	0.15798	0.15351	0.14731	0.14074	0.13391	0.12866	0.12531	0.12105	0.11736	0.11258	0.10923	0.10514	0.10242	0.099682	0.098206	0.095698	0.093308	0.088261	0.085099
2.3207	-0.01042	-0.00992	-0.0086708	-0.0089751	-0.010539	-0.010191	-0.0090628	0.00046693	0.025391	0.071703	0.1275	0.17673	0.21236	0.24144	0.26708	0.28864	0.30381	0.31299	0.31207	0.3	0.27988	0.25857	0.24109	0.22765	0.21565	0.20393	0.19223	0.18258	0.17315	0.16558	0.15871	0.15429	0.14822	0.14171	0.13476	0.12935	0.12597	0.12185	0.11822	0.1134	0.11004	0.10597	0.10322	0.10048	0.098939	0.0965	0.094015	0.089122	0.08609
2.3185	-0.010409	-0.0098349	-0.008683	-0.0091836	-0.010652	-0.010131	-0.0087615	0.00061895	0.025318	0.07134	0.1271	0.1764	0.21216	0.24135	0.26711	0.2889	0.30435	0.31369	0.31271	0.30064	0.2806	0.25948	0.24208	0.22858	0.21649	0.20472	0.19315	0.18349	0.17404	0.16634	0.1595	0.15509	0.14914	0.14267	0.13563	0.13006	0.12663	0.12264	0.11905	0.11421	0.11084	0.10681	0.104	0.10128	0.099653	0.097278	0.094679	0.08998	0.08709
2.3162	-0.010357	-0.0097425	-0.0087298	-0.0094258	-0.010756	-0.010068	-0.0084423	0.00077593	0.025289	0.071008	0.12674	0.17607	0.21199	0.24127	0.26717	0.28916	0.3049	0.31435	0.31333	0.30128	0.28134	0.26044	0.24311	0.22953	0.21732	0.20551	0.19407	0.18438	0.17493	0.16712	0.16035	0.15592	0.15006	0.14362	0.13653	0.13081	0.12731	0.12343	0.11985	0.11504	0.11162	0.10767	0.1048	0.1021	0.10038	0.098053	0.095318	0.090839	0.088094
2.314	-0.010286	-0.0096565	-0.0088111	-0.0096988	-0.010864	-0.010029	-0.0081398	0.00090768	0.025282	0.070711	0.12644	0.17577	0.21184	0.24119	0.26724	0.28942	0.30546	0.315	0.31395	0.3019	0.2821	0.26144	0.24417	0.23051	0.21816	0.20632	0.19498	0.18523	0.17579	0.16793	0.16126	0.15678	0.15098	0.14455	0.13744	0.1316	0.12801	0.12422	0.12064	0.11587	0.11239	0.10853	0.10563	0.10297	0.10114	0.098843	0.095948	0.0917	0.089092
2.3118	-0.010213	-0.0095857	-0.008917	-0.0099873	-0.010974	-0.010016	-0.0078691	0.00099172	0.025272	0.070446	0.12621	0.17549	0.21173	0.24111	0.26733	0.2897	0.30605	0.31565	0.31459	0.30253	0.28288	0.26248	0.24528	0.23152	0.219	0.20715	0.1959	0.18606	0.17664	0.16876	0.16224	0.15767	0.15189	0.14546	0.13836	0.13244	0.12874	0.12503	0.12141	0.11671	0.11316	0.10942	0.10651	0.10391	0.10195	0.099663	0.096587	0.092561	0.090075
2.3096	-0.010156	-0.0095373	-0.0090405	-0.010285	-0.011092	-0.010033	-0.0076417	0.0010097	0.025234	0.070202	0.12606	0.17526	0.21164	0.24105	0.26746	0.29002	0.30668	0.31632	0.31526	0.30317	0.28368	0.26355	0.24641	0.23256	0.21986	0.208	0.19683	0.18687	0.17749	0.16962	0.16325	0.15859	0.15279	0.14636	0.13928	0.13333	0.12952	0.12584	0.12216	0.11756	0.11395	0.11034	0.10744	0.10493	0.10285	0.10053	0.097243	0.093416	0.091031
2.3073	-0.010127	-0.0095125	-0.0091696	-0.010586	-0.011221	-0.010082	-0.0074543	0.00096142	0.025157	0.06997	0.12596	0.17506	0.21157	0.241	0.26763	0.29038	0.30737	0.31703	0.31598	0.30383	0.2845	0.26465	0.24757	0.23361	0.22073	0.20887	0.19778	0.1877	0.17836	0.17051	0.16429	0.15953	0.15368	0.14725	0.1402	0.13426	0.13035	0.12667	0.12291	0.11841	0.11474	0.11129	0.10842	0.10603	0.10382	0.10144	0.097919	0.094257	0.09195
2.3051	-0.010137	-0.0095098	-0.0092953	-0.010887	-0.011369	-0.010165	-0.0073073	0.00085102	0.025037	0.069747	0.12591	0.17489	0.21151	0.24097	0.26785	0.29079	0.30812	0.31778	0.31673	0.30451	0.28533	0.26578	0.24874	0.23466	0.22158	0.20975	0.19875	0.18856	0.17926	0.17142	0.16533	0.16049	0.15456	0.14813	0.14109	0.13523	0.13124	0.12754	0.12367	0.11928	0.11553	0.11224	0.10943	0.1072	0.10487	0.10241	0.098612	0.095078	0.092828
2.3029	-0.01019	-0.0095289	-0.0094132	-0.011186	-0.011539	-0.010277	-0.0071892	0.00069238	0.024867	0.069519	0.12587	0.17474	0.21146	0.24095	0.26812	0.29126	0.30892	0.31859	0.31752	0.30522	0.28619	0.26693	0.24991	0.23568	0.22241	0.21063	0.19975	0.18946	0.18019	0.17234	0.16636	0.16145	0.15544	0.149	0.14197	0.13624	0.13219	0.12845	0.12444	0.12016	0.11632	0.11319	0.11044	0.10841	0.10599	0.10341	0.099326	0.09588	0.093671
2.3007	-0.01029	-0.009572	-0.0095239	-0.011489	-0.01174	-0.010413	-0.0070939	0.00049492	0.024633	0.069261	0.12583	0.1746	0.21139	0.24095	0.26843	0.29177	0.30977	0.31943	0.31833	0.30595	0.28705	0.26807	0.25104	0.23667	0.22321	0.21151	0.20075	0.1904	0.18115	0.17326	0.16735	0.16239	0.1563	0.14986	0.14284	0.13726	0.1332	0.12941	0.12525	0.12104	0.1171	0.11411	0.11144	0.10963	0.10713	0.10443	0.10005	0.096666	0.094486
2.2985	-0.010427	-0.0096346	-0.0096218	-0.011786	-0.011954	-0.010551	-0.0070035	0.00027923	0.024338	0.068962	0.12573	0.17444	0.2113	0.24097	0.26878	0.29233	0.31065	0.32029	0.31917	0.30672	0.28793	0.2692	0.25215	0.23762	0.22399	0.21237	0.20177	0.19139	0.18215	0.17419	0.1683	0.16332	0.15716	0.15073	0.14369	0.1383	0.13423	0.13041	0.12608	0.12193	0.11787	0.115	0.11241	0.11082	0.10828	0.10544	0.10079	0.097443	0.095287
2.2963	-0.010593	-0.0097152	-0.0097078	-0.012078	-0.012176	-0.010684	-0.0069144	6.39e-05	0.023993	0.068616	0.12556	0.17426	0.2112	0.24102	0.26918	0.29293	0.31153	0.32115	0.32	0.30751	0.28882	0.2703	0.25321	0.23853	0.22475	0.21321	0.20278	0.19242	0.18317	0.17511	0.1692	0.1642	0.158	0.1516	0.14453	0.13933	0.13528	0.13145	0.12695	0.12282	0.11862	0.11584	0.11332	0.11195	0.1094	0.10643	0.10154	0.098226	0.096093
2.2941	-0.010769	-0.0098053	-0.0097776	-0.012351	-0.012391	-0.010803	-0.0068271	-0.00013706	0.02361	0.068222	0.1253	0.17404	0.21109	0.2411	0.2696	0.29354	0.31239	0.32198	0.32082	0.30831	0.28971	0.27138	0.25424	0.23941	0.2255	0.21404	0.20378	0.19347	0.1842	0.17603	0.17005	0.16505	0.15884	0.15246	0.14537	0.14036	0.13634	0.13251	0.12785	0.12372	0.11936	0.11661	0.11418	0.11302	0.11048	0.10737	0.10231	0.099031	0.096925
2.2919	-0.010945	-0.0099011	-0.0098312	-0.012592	-0.012583	-0.010902	-0.0067468	-0.0003142	0.023205	0.067787	0.12494	0.17378	0.21097	0.24121	0.27004	0.29415	0.31322	0.3228	0.32163	0.30914	0.2906	0.27242	0.25523	0.24028	0.22628	0.21488	0.20477	0.19452	0.18523	0.17695	0.17089	0.16588	0.15967	0.15334	0.14624	0.14139	0.13739	0.13358	0.12878	0.12463	0.12009	0.11734	0.11499	0.114	0.11149	0.10826	0.10309	0.099867	0.097801
2.2898	-0.011114	-0.010004	-0.0098789	-0.012792	-0.01274	-0.010968	-0.0066704	-0.00045269	0.022798	0.067319	0.1245	0.17349	0.21085	0.24134	0.2705	0.29478	0.31401	0.32357	0.32242	0.30999	0.29151	0.27342	0.25619	0.24114	0.2271	0.21575	0.20574	0.19556	0.18623	0.17785	0.17171	0.16668	0.16052	0.15423	0.14715	0.14241	0.13842	0.13466	0.12975	0.12556	0.12084	0.11805	0.11577	0.11491	0.11245	0.10909	0.10389	0.10074	0.098731
2.2876	-0.01127	-0.010109	-0.009924	-0.012937	-0.012849	-0.011001	-0.0066093	-0.00055617	0.022405	0.066834	0.12399	0.17317	0.21074	0.24151	0.27098	0.2954	0.31476	0.3243	0.32318	0.31086	0.29243	0.27439	0.25713	0.24203	0.22799	0.21664	0.20669	0.19658	0.1872	0.17877	0.17254	0.16748	0.16137	0.15516	0.14811	0.14343	0.13942	0.13571	0.13074	0.12651	0.12162	0.11877	0.11655	0.11577	0.11336	0.10988	0.10472	0.10167	0.099716
2.2854	-0.011399	-0.010204	-0.0099624	-0.013012	-0.012894	-0.010992	-0.0065682	-0.00062403	0.022056	0.066364	0.12345	0.17283	0.21065	0.24172	0.27146	0.29602	0.31546	0.32499	0.32392	0.31174	0.29338	0.27534	0.25808	0.24295	0.22895	0.21759	0.20765	0.19758	0.18816	0.17971	0.1734	0.16829	0.16226	0.15611	0.14913	0.14445	0.14041	0.13674	0.13177	0.1275	0.12247	0.11953	0.11736	0.1166	0.11425	0.11066	0.10559	0.10264	0.10075
2.2832	-0.011499	-0.010283	-0.0099997	-0.013018	-0.012883	-0.010952	-0.0065526	-0.00065926	0.021766	0.06593	0.12289	0.17249	0.21058	0.24194	0.27193	0.29665	0.31615	0.32566	0.32465	0.31263	0.29434	0.27628	0.25903	0.24391	0.22998	0.21858	0.20862	0.19856	0.18911	0.18067	0.17431	0.16914	0.16318	0.1571	0.1502	0.14547	0.14138	0.13777	0.13283	0.12853	0.1234	0.12035	0.11821	0.11744	0.11513	0.11145	0.10651	0.10367	0.10183
2.2811	-0.011568	-0.010338	-0.010038	-0.012951	-0.012816	-0.010874	-0.0065602	-0.00066837	0.021543	0.065546	0.12235	0.17215	0.21052	0.24218	0.27239	0.29728	0.31682	0.32633	0.32537	0.31355	0.29533	0.27722	0.26001	0.24491	0.23107	0.21961	0.2096	0.19954	0.19005	0.18167	0.1753	0.17004	0.16416	0.15813	0.15132	0.1465	0.14236	0.13878	0.13391	0.12962	0.12443	0.12126	0.11913	0.1183	0.11603	0.11227	0.10749	0.10473	0.10293
2.2789	-0.011616	-0.01037	-0.010089	-0.012827	-0.012707	-0.010759	-0.0065814	-0.00065127	0.021393	0.06523	0.12185	0.17183	0.21048	0.24243	0.27285	0.29794	0.3175	0.327	0.3261	0.31447	0.29635	0.27816	0.26101	0.24594	0.23219	0.22068	0.2106	0.20051	0.19101	0.18272	0.17636	0.17101	0.16519	0.15918	0.15247	0.14754	0.14334	0.13979	0.13502	0.13076	0.12556	0.12228	0.12012	0.11918	0.11696	0.11314	0.10851	0.10582	0.10404
2.2768	-0.011652	-0.010386	-0.010166	-0.012669	-0.012571	-0.010612	-0.0066103	-0.00061467	0.021314	0.064992	0.1214	0.17154	0.21044	0.2427	0.27332	0.29865	0.31822	0.32769	0.32683	0.31538	0.29737	0.27912	0.26202	0.24699	0.23333	0.22176	0.21161	0.20151	0.19201	0.18383	0.1775	0.17204	0.16626	0.16024	0.15362	0.14858	0.14433	0.1408	0.13614	0.13193	0.12677	0.12339	0.12119	0.12009	0.11792	0.11405	0.10958	0.10692	0.10515
2.2746	-0.011678	-0.010388	-0.010268	-0.012496	-0.012422	-0.010438	-0.0066465	-0.00057613	0.021288	0.064832	0.12102	0.17127	0.21039	0.24297	0.27378	0.2994	0.31899	0.32842	0.32757	0.31629	0.2984	0.28009	0.26305	0.24805	0.23447	0.22286	0.21266	0.20256	0.19306	0.18502	0.17872	0.17314	0.16736	0.16129	0.15475	0.1496	0.14533	0.14182	0.13726	0.13313	0.12805	0.12458	0.1223	0.12102	0.1189	0.11501	0.11069	0.10804	0.10623
2.2725	-0.011699	-0.01038	-0.010399	-0.01233	-0.012276	-0.010238	-0.0066764	-0.00053592	0.021301	0.064741	0.12071	0.17104	0.21033	0.24322	0.27424	0.30019	0.31982	0.32919	0.32833	0.31716	0.29942	0.28107	0.26411	0.24911	0.23558	0.22394	0.21374	0.20367	0.19419	0.18627	0.18	0.17431	0.16849	0.16231	0.15584	0.1506	0.14633	0.14283	0.13838	0.13433	0.12937	0.12582	0.12345	0.12196	0.1199	0.11602	0.11183	0.10915	0.10729
2.2703	-0.011724	-0.010377	-0.010563	-0.012186	-0.012148	-0.010015	-0.0066892	-0.00049685	0.021329	0.064701	0.12047	0.17084	0.21026	0.24348	0.27472	0.30104	0.32071	0.33001	0.32909	0.31802	0.30043	0.28208	0.26518	0.25017	0.23667	0.22502	0.21483	0.20483	0.19538	0.18757	0.18133	0.17551	0.16963	0.16328	0.15686	0.15156	0.14733	0.14385	0.13947	0.13552	0.13069	0.1271	0.12463	0.1229	0.12091	0.11704	0.11298	0.11025	0.10831
2.2682	-0.011752	-0.010381	-0.010754	-0.01207	-0.012036	-0.009766	-0.0066798	-0.00046942	0.021346	0.064689	0.12028	0.17069	0.21021	0.24374	0.27521	0.30193	0.32165	0.33086	0.32986	0.31886	0.30143	0.2831	0.26628	0.25124	0.23774	0.22609	0.21595	0.20604	0.19662	0.18891	0.18269	0.17673	0.17075	0.16419	0.15781	0.1525	0.14833	0.14484	0.14052	0.13665	0.13199	0.12837	0.12581	0.12384	0.12192	0.11805	0.11412	0.11133	0.10931
2.266	-0.011787	-0.010396	-0.010963	-0.011988	-0.011943	-0.0094979	-0.0066483	-0.0004628	0.021332	0.064683	0.12015	0.17059	0.21017	0.244	0.27571	0.30284	0.32262	0.33173	0.33062	0.31966	0.30241	0.28413	0.26738	0.2523	0.2388	0.22717	0.2171	0.2073	0.19792	0.19028	0.18405	0.17795	0.17184	0.16504	0.15869	0.1534	0.14931	0.14581	0.14152	0.13771	0.13323	0.12961	0.12699	0.12477	0.12293	0.11905	0.11525	0.1124	0.11028
2.2639	-0.011822	-0.010422	-0.011177	-0.011934	-0.011866	-0.0092199	-0.0066056	-0.00049225	0.02126	0.064657	0.12005	0.17052	0.21015	0.24427	0.27622	0.30375	0.32361	0.33261	0.33138	0.32043	0.30336	0.28515	0.26849	0.25336	0.23986	0.22825	0.21828	0.2086	0.19925	0.19165	0.18539	0.17915	0.1729	0.16583	0.15951	0.15426	0.15027	0.14674	0.14247	0.13869	0.13439	0.13079	0.12814	0.12569	0.12393	0.12004	0.11637	0.11344	0.11121
2.2618	-0.011848	-0.010451	-0.011379	-0.011895	-0.011799	-0.0089358	-0.0065572	-0.00056618	0.021109	0.06458	0.11996	0.17049	0.21016	0.24455	0.27672	0.30463	0.32457	0.33348	0.33213	0.32119	0.30431	0.28618	0.26959	0.25441	0.24092	0.22934	0.21948	0.20992	0.20059	0.19298	0.18668	0.18031	0.17391	0.16658	0.16028	0.15508	0.15119	0.14762	0.14335	0.13958	0.13547	0.1319	0.12927	0.12663	0.12494	0.121	0.11747	0.11446	0.11213
2.2596	-0.011856	-0.010475	-0.011552	-0.011857	-0.011739	-0.0086534	-0.0065069	-0.00068013	0.020873	0.064433	0.11986	0.17048	0.21021	0.24484	0.27722	0.30546	0.32548	0.33431	0.33288	0.32195	0.30526	0.2872	0.27067	0.25545	0.242	0.23046	0.22071	0.21123	0.20191	0.19426	0.18791	0.18141	0.17488	0.16731	0.16103	0.15589	0.15209	0.14845	0.14418	0.14039	0.13646	0.13295	0.13037	0.12759	0.12596	0.12194	0.11853	0.11545	0.11304
2.2575	-0.011847	-0.01049	-0.011692	-0.011816	-0.011682	-0.0083826	-0.0064625	-0.00083269	0.020554	0.0642	0.11974	0.17049	0.2103	0.24515	0.2777	0.30622	0.32633	0.3351	0.33364	0.32271	0.30621	0.28821	0.27174	0.25648	0.2431	0.23159	0.22195	0.21252	0.20319	0.19548	0.18907	0.18244	0.17581	0.16804	0.16178	0.1567	0.15297	0.14923	0.14496	0.14112	0.13738	0.13393	0.13146	0.12859	0.127	0.12285	0.11954	0.11642	0.11394
2.2554	-0.011815	-0.01049	-0.011791	-0.011773	-0.011627	-0.0081371	-0.0064356	-0.0010227	0.020161	0.06388	0.11956	0.17049	0.21042	0.24548	0.27817	0.30691	0.3271	0.33584	0.33439	0.32348	0.30714	0.28919	0.27277	0.2575	0.24422	0.23275	0.2232	0.21377	0.20442	0.1966	0.19013	0.1834	0.1767	0.16878	0.16256	0.15752	0.15382	0.14995	0.14569	0.1418	0.13823	0.13485	0.13251	0.1296	0.12803	0.12375	0.12052	0.11738	0.11485
2.2533	-0.011757	-0.010476	-0.011851	-0.01173	-0.011581	-0.0079297	-0.0064283	-0.0012302	0.019722	0.063482	0.11931	0.17046	0.21056	0.24584	0.27863	0.30752	0.3278	0.33654	0.33515	0.32425	0.30806	0.29014	0.27376	0.2585	0.24534	0.23391	0.22445	0.21496	0.20559	0.19764	0.1911	0.18428	0.17755	0.16955	0.16336	0.15834	0.15464	0.15064	0.14639	0.14245	0.13903	0.13571	0.13353	0.13064	0.12906	0.12463	0.12146	0.11833	0.11579
2.2512	-0.011669	-0.010451	-0.011883	-0.011695	-0.011544	-0.007766	-0.006438	-0.0014312	0.019269	0.063027	0.11898	0.17039	0.2107	0.24621	0.27907	0.30807	0.32843	0.33721	0.33592	0.32503	0.30897	0.29106	0.27472	0.25948	0.24644	0.23506	0.22566	0.2161	0.20668	0.19859	0.19199	0.18508	0.17837	0.17036	0.16421	0.15917	0.15546	0.15131	0.14708	0.14308	0.1398	0.13654	0.13453	0.13169	0.13008	0.12548	0.12235	0.11926	0.11673
2.2491	-0.011555	-0.010419	-0.011896	-0.011673	-0.011518	-0.0076422	-0.0064523	-0.0016013	0.018836	0.062536	0.11858	0.17027	0.21085	0.2466	0.2795	0.30857	0.329	0.33786	0.3367	0.32583	0.30987	0.29196	0.27567	0.26046	0.24753	0.2362	0.22685	0.21716	0.2077	0.19946	0.1928	0.18584	0.17917	0.17121	0.1651	0.16003	0.15628	0.15197	0.14776	0.14373	0.14056	0.13736	0.1355	0.13276	0.13107	0.1263	0.12317	0.12017	0.11771
2.247	-0.011417	-0.010387	-0.011902	-0.011673	-0.011497	-0.0075541	-0.0064593	-0.0017175	0.018465	0.062046	0.11811	0.1701	0.21099	0.24699	0.27993	0.30904	0.32953	0.33849	0.33747	0.32663	0.31075	0.29285	0.2766	0.26142	0.2486	0.23731	0.22799	0.21817	0.20865	0.20028	0.19356	0.18656	0.17996	0.17209	0.16603	0.16092	0.15712	0.15264	0.14845	0.1444	0.14132	0.13817	0.13646	0.13383	0.13203	0.12711	0.12395	0.12107	0.11872
2.2449	-0.011263	-0.010361	-0.011911	-0.011704	-0.011478	-0.0074951	-0.0064503	-0.0017701	0.018183	0.061588	0.11761	0.16988	0.21111	0.24738	0.28036	0.30951	0.33006	0.33913	0.33823	0.32743	0.31162	0.29374	0.27751	0.26237	0.24963	0.23839	0.22908	0.21914	0.20956	0.20107	0.19429	0.18726	0.18075	0.173	0.16699	0.16184	0.15797	0.15335	0.14916	0.14511	0.1421	0.139	0.13739	0.13489	0.13295	0.12789	0.1247	0.12196	0.11974
2.2428	-0.011086	-0.010338	-0.011922	-0.011759	-0.011456	-0.0074586	-0.0064218	-0.0017573	0.018004	0.061189	0.11711	0.16962	0.21122	0.24777	0.28081	0.31	0.33061	0.33979	0.33898	0.32823	0.31247	0.29463	0.27843	0.26331	0.25063	0.23944	0.23013	0.22008	0.21045	0.20185	0.19501	0.18798	0.18154	0.17394	0.16798	0.16278	0.15885	0.15409	0.14991	0.14587	0.14291	0.13984	0.13831	0.13592	0.13382	0.12867	0.12542	0.12285	0.12076
2.2407	-0.010889	-0.010317	-0.011936	-0.011832	-0.01142	-0.0074302	-0.006365	-0.0016771	0.017933	0.060866	0.11662	0.16936	0.21133	0.24814	0.28128	0.31052	0.33118	0.34047	0.33971	0.32904	0.31335	0.29556	0.27936	0.26426	0.2516	0.24046	0.23113	0.22101	0.21134	0.20266	0.19575	0.18874	0.18235	0.17489	0.16898	0.16374	0.15975	0.15489	0.15071	0.1467	0.14375	0.14071	0.13923	0.13695	0.13468	0.12946	0.12615	0.12373	0.12177
2.2386	-0.010676	-0.0103	-0.011955	-0.011921	-0.011367	-0.0074007	-0.0062804	-0.0015452	0.017962	0.060629	0.11619	0.1691	0.21143	0.24849	0.28177	0.31108	0.33179	0.34119	0.34044	0.32988	0.31426	0.29654	0.28033	0.26523	0.25256	0.24146	0.2321	0.22196	0.21224	0.20352	0.19654	0.18955	0.18319	0.17586	0.17	0.16473	0.16069	0.15575	0.15156	0.14758	0.14463	0.14164	0.14017	0.13797	0.13551	0.13025	0.12689	0.12459	0.12274
2.2366	-0.01046	-0.010285	-0.011969	-0.012015	-0.011287	-0.0073641	-0.0061728	-0.001385	0.018072	0.060477	0.11584	0.16886	0.21155	0.24884	0.28229	0.31168	0.33244	0.34192	0.34116	0.33075	0.31521	0.29758	0.28132	0.26623	0.25353	0.24247	0.23307	0.22293	0.2132	0.20445	0.19739	0.19043	0.18407	0.17685	0.17102	0.16574	0.16165	0.15667	0.15246	0.14851	0.14554	0.14261	0.14113	0.13898	0.13633	0.13109	0.12769	0.12546	0.12369
2.2345	-0.010246	-0.010271	-0.011974	-0.012111	-0.011186	-0.0073288	-0.0060583	-0.0012189	0.018246	0.060407	0.11558	0.16865	0.21168	0.24918	0.28286	0.31235	0.33314	0.34268	0.34189	0.33165	0.31623	0.29867	0.28234	0.26724	0.25453	0.2435	0.23403	0.22394	0.21421	0.20546	0.1983	0.19137	0.18496	0.17785	0.17203	0.16676	0.16263	0.15764	0.15341	0.14948	0.14649	0.14361	0.1421	0.13999	0.13716	0.13198	0.12854	0.12635	0.12461
2.2324	-0.010044	-0.010262	-0.011966	-0.012205	-0.011072	-0.0073104	-0.0059591	-0.0010745	0.018455	0.060402	0.1154	0.16849	0.21183	0.24953	0.28347	0.31306	0.33389	0.34347	0.34264	0.33259	0.31732	0.29983	0.28339	0.26828	0.25555	0.24455	0.235	0.225	0.21529	0.20654	0.19927	0.19237	0.18588	0.17885	0.17302	0.16779	0.16361	0.15865	0.15441	0.15048	0.14746	0.14465	0.14308	0.14099	0.13798	0.13291	0.12946	0.12725	0.1255
2.2303	-0.0098684	-0.010267	-0.011947	-0.012294	-0.010951	-0.0073206	-0.0058922	-0.00097081	0.018677	0.060444	0.1153	0.16836	0.212	0.24988	0.28413	0.31381	0.33466	0.34425	0.34341	0.33358	0.31848	0.30104	0.28448	0.26935	0.25662	0.24563	0.23599	0.2261	0.21644	0.2077	0.20027	0.19339	0.18679	0.17984	0.17397	0.1688	0.1646	0.1597	0.15544	0.1515	0.14844	0.1457	0.14407	0.14197	0.13879	0.13388	0.13044	0.12816	0.12635
2.2283	-0.0097381	-0.010305	-0.011934	-0.012384	-0.010827	-0.0073695	-0.0058704	-0.00092244	0.018897	0.060517	0.11527	0.16827	0.21218	0.25025	0.28482	0.31457	0.33543	0.34502	0.34419	0.33459	0.3197	0.3023	0.2856	0.27044	0.25773	0.24674	0.23701	0.22724	0.21764	0.2089	0.20132	0.19444	0.18771	0.18081	0.1749	0.1698	0.16557	0.16077	0.15649	0.1525	0.14941	0.14676	0.14507	0.14295	0.13959	0.13487	0.13145	0.12909	0.12719
2.2262	-0.0096682	-0.010388	-0.011932	-0.012477	-0.010711	-0.0074717	-0.0059091	-0.00094465	0.019101	0.060605	0.11528	0.1682	0.21238	0.25062	0.28554	0.31536	0.33621	0.34578	0.34498	0.33562	0.32095	0.30358	0.28674	0.27155	0.25885	0.24787	0.23805	0.2284	0.21887	0.21014	0.20238	0.19549	0.1886	0.18175	0.17577	0.17079	0.16655	0.16184	0.15752	0.15347	0.15037	0.14781	0.14607	0.14391	0.14037	0.13587	0.1325	0.13003	0.12803
2.2242	-0.0096674	-0.010526	-0.011949	-0.012572	-0.010607	-0.007636	-0.0060189	-0.001047	0.019265	0.060677	0.11532	0.16815	0.21258	0.25101	0.28629	0.31616	0.33699	0.34652	0.34578	0.33665	0.32221	0.30486	0.28788	0.27264	0.25997	0.249	0.23909	0.22958	0.22011	0.21138	0.20344	0.19653	0.18947	0.18266	0.1766	0.17174	0.16751	0.1629	0.15855	0.15441	0.15131	0.14884	0.14704	0.14485	0.14114	0.13687	0.13355	0.13099	0.12889
2.2221	-0.009731	-0.010725	-0.011995	-0.012676	-0.010527	-0.0078662	-0.0062059	-0.00123	0.019369	0.060707	0.11535	0.1681	0.21278	0.2514	0.28704	0.31696	0.33776	0.34723	0.34658	0.33766	0.32347	0.30614	0.28901	0.27371	0.26105	0.25011	0.24014	0.23074	0.22132	0.21259	0.20447	0.19755	0.19031	0.18353	0.17737	0.17265	0.16844	0.16395	0.15956	0.15532	0.15223	0.14985	0.14799	0.14576	0.14187	0.13785	0.13458	0.13197	0.12976
2.22	-0.0098565	-0.010987	-0.012077	-0.012783	-0.010463	-0.0081489	-0.0064602	-0.0014871	0.019398	0.060673	0.11535	0.16806	0.21299	0.25178	0.28778	0.31775	0.33851	0.34794	0.34739	0.33866	0.32469	0.30738	0.29012	0.27475	0.26209	0.25119	0.24118	0.23187	0.22249	0.21375	0.20547	0.19855	0.19114	0.18437	0.17811	0.17353	0.16935	0.16495	0.16054	0.15619	0.15314	0.15085	0.14894	0.14667	0.14258	0.13882	0.13559	0.13295	0.13064
2.218	-0.010032	-0.011305	-0.012196	-0.012891	-0.010411	-0.0084611	-0.0067632	-0.0018007	0.019342	0.060567	0.11531	0.16802	0.21319	0.25214	0.28851	0.31852	0.33925	0.34863	0.34819	0.33962	0.32585	0.30857	0.29119	0.27573	0.26307	0.25222	0.2422	0.23296	0.22359	0.21484	0.20643	0.19955	0.19197	0.1852	0.17882	0.17437	0.17024	0.16592	0.16148	0.15703	0.15405	0.15184	0.14987	0.14758	0.14329	0.13978	0.13656	0.13394	0.13155
2.2159	-0.010234	-0.011663	-0.012349	-0.012994	-0.010369	-0.0087841	-0.0070985	-0.0021526	0.019198	0.060382	0.11524	0.168	0.2134	0.25249	0.28921	0.31929	0.33999	0.34931	0.349	0.34056	0.32695	0.30969	0.2922	0.27666	0.26399	0.25319	0.24319	0.23398	0.22461	0.21585	0.20734	0.20053	0.19281	0.18602	0.17952	0.17518	0.17112	0.16686	0.16239	0.15785	0.15496	0.15284	0.15081	0.1485	0.14403	0.14074	0.13751	0.13494	0.13249
2.2139	-0.010441	-0.012036	-0.01252	-0.013088	-0.01034	-0.0091004	-0.0074458	-0.0025169	0.018964	0.060116	0.11512	0.168	0.21362	0.25281	0.28988	0.32004	0.34073	0.35001	0.34981	0.34148	0.32798	0.31074	0.29314	0.27752	0.26484	0.25411	0.24415	0.23494	0.22553	0.21676	0.2082	0.20152	0.19368	0.18685	0.18023	0.17597	0.17199	0.16775	0.16327	0.15866	0.15591	0.15384	0.15174	0.14942	0.14478	0.14171	0.13844	0.13594	0.13346
2.2119	-0.010633	-0.012404	-0.012705	-0.013175	-0.010329	-0.0093909	-0.0077812	-0.0028649	0.018647	0.059777	0.11496	0.16803	0.21386	0.25312	0.29052	0.32076	0.34146	0.3507	0.35062	0.34239	0.32893	0.3117	0.294	0.27832	0.26564	0.25498	0.24507	0.23581	0.22635	0.21756	0.209	0.20249	0.19458	0.18772	0.18095	0.17674	0.17284	0.16861	0.16415	0.15949	0.15689	0.15486	0.15268	0.15035	0.14559	0.1427	0.13937	0.13695	0.13444
2.2099	-0.010793	-0.012745	-0.012889	-0.013244	-0.010327	-0.0096365	-0.0080798	-0.0031639	0.01828	0.059398	0.11478	0.16811	0.21412	0.25341	0.29113	0.32146	0.34217	0.3514	0.35144	0.34328	0.3298	0.31257	0.29479	0.27908	0.26643	0.25582	0.24595	0.23662	0.22708	0.21826	0.20975	0.20344	0.19553	0.18862	0.18171	0.1775	0.17368	0.16944	0.16501	0.16032	0.15789	0.1559	0.15363	0.15129	0.14644	0.14371	0.1403	0.13795	0.13544
2.2078	-0.010913	-0.013038	-0.013054	-0.013284	-0.010328	-0.0098259	-0.0083215	-0.0033894	0.017901	0.059017	0.1146	0.16824	0.21439	0.25371	0.29171	0.32213	0.34285	0.35206	0.35224	0.34416	0.3306	0.31336	0.29551	0.27982	0.26723	0.25665	0.24681	0.23736	0.22774	0.21888	0.21044	0.20437	0.19649	0.18954	0.18249	0.17827	0.17452	0.17025	0.16587	0.16118	0.15892	0.15692	0.15458	0.15223	0.14735	0.14473	0.14124	0.13893	0.13645
2.2058	-0.010987	-0.013268	-0.013191	-0.013293	-0.010333	-0.0099595	-0.0084998	-0.0035308	0.017542	0.058664	0.11444	0.16841	0.21467	0.25401	0.29228	0.32278	0.34349	0.35269	0.353	0.345	0.33134	0.31406	0.29617	0.28055	0.26805	0.25748	0.24764	0.23805	0.22834	0.21942	0.21108	0.20526	0.19746	0.19047	0.1833	0.17904	0.17536	0.17107	0.16673	0.16205	0.15994	0.15793	0.1555	0.15316	0.1483	0.14576	0.1422	0.1399	0.13747
2.2038	-0.011019	-0.013426	-0.013289	-0.013267	-0.010346	-0.010043	-0.0086144	-0.0035858	0.01723	0.058358	0.1143	0.16859	0.21493	0.25433	0.29284	0.3234	0.34407	0.35325	0.35371	0.3458	0.33202	0.31468	0.29678	0.28128	0.2689	0.25833	0.24846	0.2387	0.22891	0.2199	0.21167	0.20609	0.19841	0.19139	0.18412	0.17982	0.17619	0.17189	0.16761	0.16293	0.16094	0.15888	0.15641	0.15406	0.14928	0.14677	0.14316	0.14084	0.13848
2.2018	-0.011028	-0.013518	-0.013352	-0.013213	-0.010367	-0.010083	-0.0086644	-0.0035559	0.016985	0.058111	0.11416	0.16877	0.21516	0.25468	0.29338	0.32398	0.34459	0.35375	0.35435	0.34656	0.33266	0.31526	0.29737	0.28203	0.26979	0.2592	0.24928	0.23934	0.22945	0.22032	0.21222	0.20685	0.19932	0.1923	0.18495	0.1806	0.17702	0.17271	0.16847	0.16382	0.16188	0.15978	0.15727	0.15491	0.15026	0.14775	0.14412	0.14176	0.13946
2.1997	-0.011027	-0.013554	-0.013383	-0.013127	-0.010387	-0.010083	-0.0086585	-0.0034601	0.016816	0.057926	0.11404	0.16893	0.21537	0.25507	0.29393	0.32454	0.34504	0.35418	0.35492	0.34726	0.33326	0.31578	0.29795	0.2828	0.27072	0.2601	0.2501	0.23998	0.22999	0.22073	0.21273	0.20754	0.20018	0.19317	0.18578	0.18139	0.17781	0.17352	0.16931	0.16469	0.16275	0.1606	0.15809	0.15572	0.15122	0.14867	0.14506	0.14264	0.14042
2.1978	-0.011027	-0.013536	-0.013376	-0.012999	-0.010391	-0.010049	-0.0086111	-0.0033178	0.016728	0.057801	0.11392	0.16904	0.21553	0.25549	0.29448	0.32508	0.34543	0.35453	0.35543	0.34789	0.33383	0.31629	0.29854	0.28359	0.27168	0.26102	0.25093	0.24062	0.23054	0.22113	0.21324	0.20815	0.20097	0.194	0.18661	0.18218	0.17859	0.1743	0.1701	0.16553	0.16354	0.16133	0.15885	0.15646	0.15213	0.14952	0.14597	0.1435	0.14134
2.1957	-0.011035	-0.013478	-0.013339	-0.012842	-0.010385	-0.0099923	-0.0085367	-0.0031489	0.016709	0.057721	0.1138	0.16909	0.21565	0.25595	0.29504	0.32561	0.34576	0.35483	0.35587	0.34848	0.33437	0.31678	0.29914	0.28439	0.27263	0.26194	0.25175	0.24128	0.23109	0.22154	0.21375	0.2087	0.2017	0.19477	0.18744	0.18298	0.17933	0.17505	0.17084	0.16634	0.16425	0.16199	0.15956	0.15714	0.15298	0.15029	0.14683	0.14432	0.14222
2.1938	-0.011062	-0.013392	-0.013288	-0.012668	-0.010375	-0.0099202	-0.008449	-0.0029723	0.01674	0.057663	0.11365	0.16908	0.21573	0.25645	0.29561	0.32612	0.34606	0.35511	0.35627	0.34902	0.33489	0.31729	0.29975	0.2852	0.27355	0.26284	0.25255	0.24194	0.23166	0.22196	0.21426	0.20921	0.20239	0.19552	0.18828	0.18377	0.18003	0.17574	0.17151	0.16708	0.16487	0.16259	0.16022	0.15776	0.15376	0.15099	0.14767	0.14514	0.14304
2.1917	-0.011112	-0.013292	-0.013231	-0.01249	-0.010366	-0.0098399	-0.0083565	-0.0027974	0.016804	0.057615	0.11348	0.16902	0.21579	0.25698	0.29618	0.32663	0.34634	0.35538	0.35667	0.34954	0.33541	0.3178	0.30039	0.286	0.27444	0.26369	0.25332	0.24259	0.23223	0.22242	0.21481	0.2097	0.20306	0.19625	0.18914	0.18457	0.18069	0.17636	0.17209	0.16778	0.16545	0.16314	0.16084	0.15832	0.15445	0.15163	0.14846	0.14593	0.14381
2.1898	-0.011184	-0.013191	-0.013179	-0.012324	-0.010364	-0.0097591	-0.0082673	-0.0026378	0.016878	0.057564	0.1133	0.16892	0.21584	0.25753	0.29675	0.32714	0.34662	0.35568	0.35708	0.35006	0.33594	0.31834	0.30104	0.28679	0.27527	0.26449	0.25404	0.24322	0.2328	0.22293	0.2154	0.21018	0.20371	0.19698	0.19002	0.18538	0.1813	0.17691	0.17259	0.16842	0.16599	0.16368	0.16143	0.15884	0.15507	0.15222	0.1492	0.1467	0.14451
2.1878	-0.011263	-0.013086	-0.013123	-0.012166	-0.010368	-0.0096872	-0.008196	-0.0025084	0.016945	0.057512	0.11313	0.16883	0.2159	0.25808	0.29732	0.32766	0.34694	0.35603	0.35752	0.35058	0.33645	0.31889	0.3017	0.28754	0.27601	0.2652	0.25469	0.24383	0.23339	0.22348	0.21605	0.21069	0.20437	0.1977	0.19092	0.18618	0.18188	0.1774	0.17302	0.16903	0.16654	0.16423	0.16202	0.15931	0.15562	0.15278	0.14991	0.14745	0.14517
2.1858	-0.011336	-0.012974	-0.013064	-0.012028	-0.010388	-0.0096354	-0.0081464	-0.0024059	0.017005	0.057473	0.11298	0.16876	0.21598	0.25864	0.29787	0.3282	0.3473	0.35645	0.35801	0.3511	0.33698	0.31946	0.30237	0.28826	0.27667	0.26582	0.25527	0.24442	0.23398	0.22407	0.21674	0.21123	0.20505	0.19842	0.19181	0.18697	0.18243	0.17783	0.1734	0.16961	0.16711	0.16481	0.16261	0.15978	0.15614	0.15334	0.15059	0.14818	0.14578
2.1838	-0.011399	-0.012864	-0.013015	-0.011927	-0.010438	-0.0096127	-0.0081217	-0.0023346	0.017049	0.05745	0.11287	0.16874	0.21608	0.25919	0.2984	0.32875	0.34772	0.35694	0.35855	0.35164	0.33753	0.32006	0.30305	0.28894	0.27726	0.26636	0.2558	0.24499	0.23458	0.22469	0.21747	0.21182	0.20576	0.19915	0.19269	0.18774	0.18295	0.17821	0.17376	0.17019	0.16771	0.16542	0.16321	0.16024	0.15666	0.15392	0.15127	0.1489	0.14636
2.1818	-0.011446	-0.012757	-0.012979	-0.011868	-0.010523	-0.0096294	-0.0081312	-0.0023052	0.017064	0.057441	0.11281	0.16879	0.21621	0.25974	0.29891	0.32932	0.3482	0.35751	0.35915	0.35219	0.33809	0.32066	0.30374	0.28959	0.27779	0.26684	0.25628	0.24556	0.23519	0.22535	0.21823	0.21245	0.20649	0.19987	0.19354	0.18847	0.18344	0.17858	0.1741	0.17077	0.16835	0.16606	0.16382	0.16072	0.15719	0.15453	0.15193	0.1496	0.14689
2.1798	-0.011467	-0.012655	-0.012952	-0.011853	-0.010645	-0.0096906	-0.0081816	-0.0023239	0.017043	0.057447	0.11279	0.16889	0.21637	0.26028	0.2994	0.32991	0.34873	0.35814	0.35979	0.35274	0.33866	0.32127	0.30442	0.2902	0.27826	0.26729	0.25676	0.24613	0.23581	0.22601	0.21901	0.21312	0.20724	0.20058	0.19433	0.18914	0.18393	0.17895	0.17448	0.17136	0.16902	0.16672	0.16443	0.1612	0.15774	0.15517	0.15257	0.15026	0.14737
2.1778	-0.011457	-0.012554	-0.012934	-0.011874	-0.010795	-0.0097958	-0.0082785	-0.0023962	0.016982	0.057469	0.11281	0.16904	0.21654	0.2608	0.29987	0.33052	0.34932	0.35882	0.36047	0.35327	0.33924	0.32185	0.30509	0.29077	0.27869	0.26771	0.25725	0.24674	0.23646	0.22668	0.21977	0.21381	0.20798	0.20125	0.19505	0.18976	0.1844	0.17935	0.17489	0.17198	0.16971	0.16739	0.16504	0.16171	0.15832	0.15584	0.1532	0.15088	0.14782
2.1759	-0.011416	-0.012449	-0.012916	-0.011915	-0.010964	-0.0099414	-0.0084246	-0.0025127	0.016897	0.05751	0.11287	0.16923	0.21672	0.26131	0.30033	0.33115	0.34994	0.35952	0.36117	0.35379	0.33982	0.32243	0.30574	0.29132	0.27909	0.26814	0.25778	0.2474	0.23712	0.22732	0.22051	0.2145	0.2087	0.20189	0.19569	0.19031	0.18488	0.17977	0.17536	0.17262	0.17039	0.16804	0.16563	0.16223	0.15894	0.15653	0.15383	0.15148	0.14824
2.1739	-0.011358	-0.012349	-0.012908	-0.011979	-0.011154	-0.010121	-0.0086119	-0.0026606	0.016795	0.057563	0.11293	0.16943	0.21691	0.26183	0.3008	0.3318	0.35058	0.36023	0.36187	0.35431	0.3404	0.32299	0.30639	0.29186	0.2795	0.26861	0.25837	0.24811	0.23781	0.22795	0.22121	0.21519	0.20941	0.20248	0.19627	0.19082	0.18538	0.18025	0.17588	0.17328	0.17105	0.16866	0.1662	0.16276	0.15958	0.15723	0.15444	0.15206	0.14865
2.172	-0.011294	-0.012258	-0.012906	-0.012058	-0.011357	-0.010324	-0.008837	-0.0028353	0.016675	0.057613	0.11299	0.16962	0.21711	0.26234	0.30129	0.33246	0.35123	0.36093	0.36257	0.35482	0.34098	0.32352	0.30701	0.29239	0.27992	0.26912	0.25903	0.24887	0.23852	0.22857	0.22187	0.21587	0.21008	0.20304	0.19679	0.1913	0.18589	0.18076	0.17647	0.17394	0.17168	0.16923	0.16674	0.1633	0.16023	0.15791	0.15503	0.1526	0.14904
2.17	-0.01123	-0.012176	-0.012899	-0.012136	-0.011561	-0.010545	-0.0090932	-0.0030232	0.016546	0.057659	0.11304	0.16978	0.21729	0.26283	0.30179	0.33312	0.35186	0.36159	0.36325	0.35532	0.34154	0.32402	0.30759	0.2929	0.28036	0.26966	0.25975	0.24966	0.23925	0.22918	0.2225	0.21653	0.21071	0.20356	0.19728	0.19177	0.18644	0.18133	0.17711	0.17462	0.17229	0.16976	0.16725	0.16383	0.16086	0.15855	0.15558	0.1531	0.14942
2.1681	-0.011177	-0.012108	-0.012879	-0.012195	-0.011746	-0.010763	-0.0093608	-0.0032019	0.016431	0.057709	0.11307	0.1699	0.21749	0.26332	0.30233	0.33377	0.35246	0.36221	0.36389	0.35583	0.34208	0.32449	0.30814	0.2934	0.28082	0.27024	0.26051	0.25049	0.24	0.22979	0.22311	0.21716	0.21129	0.20405	0.19775	0.19226	0.18704	0.18194	0.17779	0.1753	0.17287	0.17026	0.16774	0.16436	0.1615	0.15916	0.15611	0.15358	0.14981
2.1661	-0.011152	-0.012058	-0.012839	-0.012218	-0.011898	-0.010966	-0.0096177	-0.0033459	0.016361	0.057779	0.11311	0.17	0.2177	0.26381	0.30291	0.33442	0.35303	0.36277	0.36449	0.35634	0.34261	0.32495	0.30868	0.29391	0.28131	0.27084	0.26129	0.25132	0.24077	0.23043	0.22371	0.21777	0.21183	0.20451	0.19823	0.19276	0.18766	0.18257	0.17851	0.17599	0.17346	0.17076	0.16824	0.16491	0.16213	0.15973	0.15661	0.15405	0.15024
2.1642	-0.011172	-0.012035	-0.012778	-0.012202	-0.012009	-0.011143	-0.0098402	-0.0034345	0.016355	0.057875	0.11316	0.17009	0.21795	0.26431	0.30353	0.33505	0.35357	0.36328	0.36504	0.35687	0.34313	0.32542	0.30921	0.29443	0.28184	0.27147	0.26209	0.25214	0.24156	0.23111	0.22433	0.21835	0.21232	0.20496	0.19873	0.19331	0.18833	0.18324	0.17924	0.17668	0.17405	0.17128	0.16876	0.16548	0.16277	0.16028	0.15709	0.15451	0.15071
2.1622	-0.011248	-0.012053	-0.012704	-0.012152	-0.012074	-0.011282	-0.010005	-0.0034607	0.016417	0.058001	0.11323	0.17016	0.21824	0.2648	0.30418	0.33566	0.35408	0.36375	0.36555	0.3574	0.34365	0.32591	0.30975	0.29496	0.28241	0.27211	0.26288	0.25294	0.24235	0.23185	0.22497	0.21891	0.21277	0.20541	0.19926	0.19389	0.18901	0.18392	0.17998	0.17738	0.17467	0.17182	0.16931	0.16608	0.16343	0.16079	0.15755	0.15493	0.1512
2.1603	-0.011373	-0.01211	-0.012612	-0.012058	-0.012075	-0.011368	-0.010093	-0.0034139	0.016557	0.058167	0.11334	0.17025	0.21858	0.26529	0.30485	0.33624	0.35456	0.36419	0.36601	0.35794	0.34415	0.32641	0.31029	0.29551	0.28301	0.27274	0.26363	0.25368	0.24313	0.23263	0.22564	0.21945	0.21319	0.20586	0.19981	0.19449	0.18968	0.18459	0.18072	0.17809	0.17533	0.17242	0.16989	0.16672	0.1641	0.1613	0.15799	0.15533	0.15171
2.1583	-0.011549	-0.012211	-0.012511	-0.011919	-0.012005	-0.011392	-0.010089	-0.0032884	0.016781	0.058378	0.11349	0.17035	0.21896	0.26579	0.30552	0.33679	0.35503	0.3646	0.36643	0.35847	0.34464	0.32693	0.31085	0.29609	0.28364	0.27337	0.26432	0.25438	0.24389	0.23345	0.22633	0.21996	0.21357	0.20631	0.20038	0.1951	0.19033	0.18526	0.18146	0.17881	0.17602	0.17309	0.17053	0.1674	0.1648	0.16182	0.15843	0.15572	0.15226
2.1564	-0.011777	-0.01235	-0.012406	-0.011738	-0.011863	-0.011348	-0.0099834	-0.0030828	0.017092	0.058633	0.11369	0.17048	0.2194	0.26629	0.30621	0.33732	0.35551	0.36503	0.36682	0.35898	0.34512	0.32749	0.31145	0.29669	0.2843	0.27399	0.26497	0.25502	0.24463	0.2343	0.22703	0.22044	0.21392	0.20678	0.20098	0.19571	0.19095	0.18592	0.18218	0.17953	0.17676	0.17381	0.1712	0.16813	0.16555	0.16238	0.1589	0.15612	0.15282
2.1545	-0.012041	-0.012514	-0.012298	-0.011528	-0.011664	-0.011243	-0.0097808	-0.0028047	0.017477	0.05893	0.11393	0.17065	0.21989	0.26681	0.30689	0.33785	0.35602	0.36548	0.36721	0.35949	0.3456	0.32806	0.31206	0.29732	0.28498	0.27459	0.26558	0.25561	0.24533	0.23516	0.22772	0.22091	0.21426	0.20726	0.20157	0.1963	0.19153	0.18655	0.1829	0.18027	0.17752	0.17458	0.17189	0.16888	0.16633	0.16298	0.15938	0.15651	0.1534
2.1525	-0.012324	-0.012687	-0.012192	-0.011308	-0.011427	-0.011091	-0.0095009	-0.0024784	0.017908	0.059249	0.1142	0.17085	0.2204	0.26732	0.30756	0.33836	0.35654	0.36597	0.36761	0.35999	0.34607	0.32865	0.31268	0.29797	0.28568	0.2752	0.26613	0.25616	0.24599	0.236	0.22839	0.22135	0.21458	0.20775	0.20216	0.19686	0.19206	0.18716	0.18361	0.18101	0.17829	0.17537	0.17258	0.16964	0.1671	0.16361	0.15989	0.15691	0.15397
2.1506	-0.012598	-0.012851	-0.012089	-0.011089	-0.011171	-0.010907	-0.0091664	-0.0021243	0.018364	0.059581	0.1145	0.17107	0.22092	0.26783	0.30821	0.33888	0.3571	0.36651	0.36804	0.36048	0.34652	0.32923	0.31329	0.29862	0.28638	0.2758	0.26666	0.25666	0.24659	0.23678	0.22901	0.22178	0.2149	0.20825	0.20273	0.19739	0.19257	0.18777	0.18434	0.18176	0.17906	0.17617	0.17326	0.17038	0.16786	0.16428	0.16042	0.15733	0.15453
2.1487	-0.012846	-0.012985	-0.011982	-0.010875	-0.010914	-0.010711	-0.008806	-0.0017614	0.018825	0.059912	0.1148	0.17132	0.22145	0.26835	0.30885	0.3394	0.35769	0.3671	0.36852	0.36097	0.34696	0.32977	0.31389	0.29927	0.28708	0.2764	0.26715	0.25712	0.24714	0.2375	0.22958	0.2222	0.21522	0.20875	0.20328	0.1979	0.19305	0.18838	0.18509	0.18251	0.17982	0.17695	0.17389	0.17109	0.16859	0.16496	0.16099	0.15777	0.1551
2.1468	-0.013052	-0.013077	-0.011872	-0.010691	-0.010695	-0.010537	-0.0084528	-0.0014173	0.019265	0.060227	0.11512	0.17158	0.22198	0.26887	0.30948	0.33993	0.35829	0.36774	0.36905	0.36147	0.34739	0.3303	0.31446	0.2999	0.28778	0.277	0.26764	0.25757	0.24764	0.23814	0.23009	0.22261	0.21556	0.20925	0.2038	0.19839	0.19354	0.189	0.18586	0.18326	0.18054	0.17769	0.17447	0.17174	0.16925	0.16566	0.16158	0.15825	0.15566
2.1449	-0.013194	-0.013111	-0.011752	-0.010551	-0.010539	-0.010408	-0.008132	-0.0011114	0.019666	0.06052	0.11544	0.17187	0.2225	0.2694	0.31011	0.34046	0.3589	0.36842	0.36964	0.362	0.34784	0.33081	0.31501	0.30051	0.28847	0.27761	0.26815	0.25801	0.2481	0.23869	0.23055	0.22303	0.21593	0.20976	0.2043	0.19887	0.19404	0.18965	0.18664	0.18401	0.18121	0.17836	0.17499	0.17232	0.16985	0.16633	0.16219	0.15876	0.15621
2.1429	-0.013258	-0.013089	-0.011632	-0.010468	-0.01046	-0.010336	-0.0078617	-0.0008599	0.020009	0.060783	0.11578	0.17219	0.223	0.26993	0.31072	0.34099	0.35949	0.36911	0.37028	0.36256	0.34828	0.33128	0.31552	0.3011	0.28916	0.27823	0.26867	0.25846	0.24852	0.23916	0.23095	0.22346	0.21632	0.21025	0.20476	0.19933	0.19456	0.19032	0.18744	0.18474	0.18184	0.17897	0.17543	0.17282	0.17036	0.16697	0.16278	0.15927	0.15673
2.141	-0.013244	-0.013025	-0.011524	-0.01045	-0.010469	-0.010325	-0.0076506	-0.00066703	0.020288	0.061006	0.11611	0.17252	0.22349	0.27046	0.31133	0.3415	0.36005	0.36981	0.37098	0.36315	0.34874	0.33172	0.31601	0.30167	0.28983	0.27887	0.26922	0.2589	0.2489	0.23956	0.2313	0.2239	0.21673	0.21074	0.2052	0.19979	0.19509	0.19102	0.18825	0.18545	0.18241	0.17951	0.1758	0.17325	0.17079	0.16757	0.16338	0.15979	0.15724
2.1391	-0.013153	-0.012929	-0.011433	-0.01049	-0.010549	-0.010358	-0.0074857	-0.0005187	0.020514	0.061199	0.11645	0.17286	0.22398	0.27099	0.31192	0.342	0.36056	0.37048	0.3717	0.36377	0.3492	0.33214	0.31647	0.30222	0.29048	0.2795	0.26979	0.25935	0.24925	0.23989	0.2316	0.22434	0.21717	0.21123	0.20562	0.20024	0.19563	0.19171	0.18903	0.18614	0.18294	0.17999	0.17612	0.17362	0.17116	0.16813	0.16397	0.16032	0.15772
2.1372	-0.013001	-0.012811	-0.011364	-0.010578	-0.010682	-0.010414	-0.0073541	-0.00040108	0.020699	0.061375	0.11679	0.17323	0.22445	0.27151	0.31248	0.34246	0.36103	0.37113	0.37242	0.36441	0.34968	0.33257	0.31693	0.30274	0.29109	0.28012	0.27036	0.25981	0.24959	0.24019	0.23188	0.22477	0.21762	0.21172	0.20603	0.20068	0.19616	0.19239	0.18976	0.18678	0.18343	0.18042	0.1764	0.17393	0.17148	0.16864	0.16453	0.16083	0.15819
2.1353	-0.012791	-0.01268	-0.011321	-0.010707	-0.010849	-0.010473	-0.0072372	-0.00029466	0.02086	0.061554	0.11715	0.17361	0.22493	0.27203	0.31301	0.34288	0.36145	0.37174	0.37313	0.36506	0.35018	0.33301	0.31739	0.30325	0.29168	0.28072	0.27094	0.26027	0.24992	0.24047	0.23215	0.2252	0.21808	0.21221	0.20643	0.20111	0.19667	0.19302	0.19042	0.18737	0.18388	0.18081	0.17666	0.17421	0.17178	0.16911	0.16507	0.16133	0.15865
2.1334	-0.01254	-0.012544	-0.011303	-0.010852	-0.011012	-0.010505	-0.0071178	-0.00017654	0.021025	0.061756	0.11752	0.17403	0.22542	0.27256	0.3135	0.34328	0.36184	0.37232	0.37382	0.36571	0.3507	0.33347	0.31786	0.30375	0.29224	0.28129	0.2715	0.26074	0.25026	0.24075	0.23243	0.22562	0.21855	0.2127	0.20685	0.20154	0.19715	0.19359	0.191	0.18791	0.18433	0.1812	0.17692	0.17446	0.17205	0.16954	0.16558	0.1618	0.15909
2.1316	-0.012274	-0.012415	-0.011315	-0.010998	-0.011147	-0.010487	-0.0069801	-2.56e-05	0.021216	0.061997	0.1179	0.17447	0.22593	0.27308	0.31397	0.34366	0.36223	0.37286	0.37447	0.36633	0.35122	0.33393	0.31832	0.30424	0.29275	0.28183	0.27204	0.26121	0.25062	0.24105	0.23274	0.22603	0.21901	0.21319	0.20728	0.20198	0.19759	0.19409	0.1915	0.18841	0.18479	0.18159	0.17721	0.17471	0.17231	0.16994	0.16607	0.16226	0.15953
2.1297	-0.012012	-0.01229	-0.011347	-0.011124	-0.01123	-0.010407	-0.0068167	0.00017079	0.021453	0.062297	0.1183	0.17493	0.22646	0.27362	0.31441	0.34404	0.36263	0.37338	0.37507	0.36692	0.35174	0.33441	0.3188	0.30472	0.29322	0.28234	0.27256	0.26167	0.25099	0.24139	0.23309	0.22644	0.21949	0.2137	0.20774	0.20242	0.19799	0.19452	0.19192	0.18888	0.18528	0.18203	0.17755	0.17497	0.17258	0.17033	0.16655	0.16271	0.15998
2.1278	-0.011761	-0.012163	-0.01138	-0.011212	-0.011237	-0.010255	-0.0066269	0.00041062	0.021747	0.062675	0.11873	0.17545	0.22703	0.27417	0.31483	0.34442	0.36307	0.37388	0.37561	0.36746	0.35226	0.33491	0.31928	0.3052	0.29368	0.28282	0.27305	0.26214	0.25141	0.2418	0.23351	0.22687	0.21998	0.21424	0.20825	0.20289	0.19839	0.19489	0.1923	0.18933	0.18582	0.18253	0.17796	0.17527	0.17287	0.1707	0.16701	0.16314	0.16047
2.1259	-0.011537	-0.012029	-0.011406	-0.011263	-0.01118	-0.010054	-0.0064295	0.0006767	0.022092	0.063131	0.11921	0.17602	0.22766	0.27476	0.31526	0.34484	0.36355	0.37438	0.3761	0.36794	0.35275	0.33543	0.31978	0.3057	0.29413	0.28331	0.27353	0.26261	0.25186	0.24227	0.23402	0.22733	0.2205	0.21479	0.20881	0.2034	0.19879	0.19524	0.19266	0.18978	0.18641	0.18308	0.17843	0.1756	0.17316	0.17106	0.16744	0.16357	0.16097
2.124	-0.011343	-0.01189	-0.011425	-0.011286	-0.011075	-0.0098245	-0.0062424	0.00094743	0.022473	0.063649	0.11973	0.17665	0.22835	0.27539	0.31572	0.34529	0.36409	0.37489	0.37657	0.36838	0.35322	0.33594	0.32028	0.30621	0.2946	0.28382	0.27401	0.26308	0.25236	0.24283	0.23463	0.22785	0.22106	0.21537	0.20942	0.20396	0.19924	0.1956	0.19304	0.19026	0.18706	0.18372	0.17898	0.17597	0.17348	0.17141	0.16787	0.16401	0.1615
2.1221	-0.011191	-0.011751	-0.011434	-0.011283	-0.010934	-0.0095814	-0.0060849	0.0011951	0.022868	0.06421	0.12029	0.17733	0.22911	0.27606	0.3162	0.34579	0.3647	0.37542	0.37701	0.36878	0.35366	0.33644	0.32078	0.30675	0.29509	0.28435	0.2745	0.26357	0.25289	0.24345	0.23531	0.22843	0.22165	0.21598	0.21007	0.20456	0.19974	0.19602	0.19349	0.1908	0.18779	0.18442	0.17961	0.17641	0.17382	0.17177	0.16829	0.16444	0.16205
2.1203	-0.011081	-0.011618	-0.011434	-0.011264	-0.010773	-0.0093342	-0.0059597	0.0014007	0.023252	0.064795	0.1209	0.17807	0.22992	0.27676	0.31672	0.34634	0.36536	0.37598	0.37745	0.36915	0.35408	0.33695	0.32131	0.30732	0.29563	0.28493	0.275	0.26406	0.25346	0.24414	0.23608	0.22908	0.22229	0.21661	0.21075	0.20521	0.20031	0.19651	0.19402	0.1914	0.18859	0.1852	0.1803	0.17689	0.17419	0.17214	0.1687	0.16489	0.16263
2.1184	-0.011004	-0.011492	-0.01142	-0.011233	-0.010601	-0.0090961	-0.0058751	0.001543	0.023604	0.065389	0.12155	0.17885	0.23079	0.27752	0.31729	0.34694	0.36609	0.37657	0.37789	0.36949	0.3545	0.33748	0.32186	0.30793	0.29623	0.28555	0.27553	0.26457	0.25405	0.24487	0.2369	0.22979	0.22296	0.21725	0.21144	0.2059	0.20096	0.1971	0.19465	0.19208	0.18946	0.18602	0.18105	0.17742	0.1746	0.17252	0.16911	0.16534	0.16323
2.1166	-0.010955	-0.01138	-0.0114	-0.011205	-0.010437	-0.0088778	-0.0058301	0.0016131	0.023907	0.06597	0.12224	0.17968	0.23168	0.27829	0.3179	0.34759	0.36686	0.37721	0.37835	0.36984	0.35492	0.33801	0.32244	0.30857	0.29687	0.2862	0.27606	0.26509	0.25467	0.24563	0.23776	0.23055	0.22366	0.21788	0.2121	0.20661	0.20168	0.1978	0.19537	0.19283	0.19035	0.18687	0.18182	0.17799	0.17504	0.17291	0.16951	0.16581	0.16384
2.1147	-0.010928	-0.011287	-0.011382	-0.011191	-0.010299	-0.0086842	-0.0058204	0.0016104	0.024144	0.066517	0.12296	0.18052	0.23259	0.27909	0.31854	0.34828	0.36766	0.37789	0.37885	0.37021	0.35536	0.33855	0.32305	0.30924	0.29756	0.28686	0.27659	0.2656	0.25529	0.24639	0.23862	0.23132	0.22435	0.21848	0.21273	0.20733	0.20242	0.19857	0.19618	0.19362	0.19125	0.18771	0.18261	0.17858	0.17551	0.17333	0.16993	0.16628	0.16446
2.1129	-0.010914	-0.011216	-0.011369	-0.011184	-0.010176	-0.0085008	-0.0058259	0.0015514	0.024321	0.067029	0.12369	0.18137	0.23348	0.27989	0.31921	0.34899	0.36846	0.3786	0.37938	0.37061	0.35584	0.33912	0.3237	0.30994	0.29827	0.28753	0.27711	0.26611	0.2559	0.24711	0.23944	0.23208	0.22502	0.21904	0.21329	0.20801	0.20318	0.19942	0.19705	0.19445	0.19215	0.18852	0.18338	0.17917	0.17602	0.17376	0.17034	0.16676	0.16507
2.111	-0.010912	-0.011164	-0.011352	-0.011168	-0.010053	-0.0083131	-0.0058268	0.0014576	0.024451	0.06751	0.12442	0.18222	0.23435	0.2807	0.31989	0.34971	0.36926	0.37932	0.37994	0.37105	0.35635	0.33971	0.32438	0.31063	0.29898	0.28817	0.27759	0.2666	0.25649	0.2478	0.2402	0.23278	0.22562	0.21954	0.21377	0.20865	0.20391	0.20029	0.19795	0.19526	0.19299	0.18926	0.18412	0.17976	0.17655	0.1742	0.17076	0.16724	0.16568
2.1091	-0.010917	-0.011131	-0.011328	-0.011139	-0.009923	-0.0081168	-0.0058018	0.0013597	0.024557	0.067975	0.12516	0.18305	0.23516	0.28149	0.32059	0.35044	0.37005	0.38005	0.38051	0.37151	0.35689	0.34032	0.32506	0.31132	0.29969	0.28878	0.27804	0.26705	0.25705	0.24842	0.24089	0.2334	0.22615	0.21996	0.21416	0.20923	0.20458	0.20114	0.19881	0.19603	0.19375	0.18991	0.1848	0.18032	0.17709	0.17465	0.17117	0.1677	0.16626
2.1073	-0.010933	-0.011112	-0.011292	-0.01109	-0.009785	-0.0079228	-0.0057563	0.0012723	0.024652	0.068426	0.12588	0.18387	0.23591	0.28226	0.32128	0.35116	0.37079	0.38077	0.38111	0.372	0.35745	0.34094	0.32575	0.31198	0.30037	0.28934	0.27844	0.26746	0.25758	0.24898	0.24149	0.23393	0.2266	0.22031	0.21448	0.20974	0.20517	0.20195	0.1996	0.1967	0.19439	0.19044	0.18542	0.18084	0.17764	0.17508	0.17159	0.16815	0.1668
2.1055	-0.010965	-0.011107	-0.011238	-0.011013	-0.0096365	-0.0077354	-0.0056939	0.0012063	0.024747	0.068857	0.12657	0.18464	0.23658	0.28299	0.32196	0.35185	0.37148	0.38145	0.38171	0.37252	0.35803	0.34154	0.32639	0.31259	0.30099	0.28985	0.27879	0.26782	0.25805	0.24946	0.242	0.23434	0.22696	0.2206	0.21474	0.21018	0.20567	0.20268	0.2003	0.19726	0.19488	0.19084	0.18596	0.18133	0.17819	0.1755	0.17199	0.16856	0.1673
2.1036	-0.011015	-0.011103	-0.011154	-0.010893	-0.0094685	-0.0075557	-0.0056244	0.0011657	0.024847	0.06927	0.1272	0.18536	0.23718	0.2837	0.32262	0.3525	0.3721	0.38208	0.38231	0.37305	0.3586	0.34212	0.32699	0.31314	0.30157	0.29032	0.2791	0.26813	0.25847	0.24989	0.24242	0.23466	0.22725	0.22086	0.21496	0.21056	0.20609	0.20333	0.20088	0.19769	0.19522	0.1911	0.18642	0.1818	0.17874	0.1759	0.17239	0.16894	0.16775
2.1017	-0.011089	-0.011101	-0.011031	-0.01072	-0.0092751	-0.0073919	-0.0055575	0.0011566	0.024968	0.069669	0.12778	0.18603	0.23772	0.28437	0.32328	0.35312	0.37265	0.38264	0.38287	0.37357	0.35914	0.34267	0.32752	0.31363	0.30208	0.29076	0.27939	0.26841	0.25885	0.25026	0.24278	0.23489	0.22747	0.22109	0.21518	0.2109	0.20644	0.20389	0.20134	0.19798	0.1954	0.19122	0.1868	0.18224	0.17929	0.17628	0.17278	0.1693	0.16816
2.0999	-0.01119	-0.011098	-0.010872	-0.010504	-0.0090688	-0.0072584	-0.005508	0.0011713	0.025108	0.070047	0.12828	0.18663	0.23819	0.28502	0.32393	0.35372	0.37314	0.38313	0.3834	0.37405	0.35963	0.34317	0.32797	0.31404	0.30252	0.29116	0.27966	0.26865	0.25918	0.2506	0.24309	0.23508	0.22767	0.2213	0.2154	0.21122	0.20672	0.20436	0.20166	0.19814	0.19544	0.19124	0.18713	0.18268	0.17984	0.17664	0.17317	0.16965	0.16853
2.0981	-0.011311	-0.01109	-0.010687	-0.010263	-0.0088676	-0.0071675	-0.0054921	0.0012011	0.025257	0.070394	0.12869	0.18716	0.23862	0.28564	0.32456	0.35428	0.37358	0.38354	0.38386	0.37448	0.36006	0.3436	0.32834	0.31439	0.3029	0.29154	0.27992	0.26888	0.25947	0.25091	0.24337	0.23525	0.22786	0.22151	0.21563	0.21151	0.20696	0.20474	0.20187	0.1982	0.19537	0.19119	0.18742	0.18311	0.18038	0.17698	0.17356	0.17	0.16889
2.0963	-0.011444	-0.011066	-0.010485	-0.01001	-0.0086834	-0.0071244	-0.0055287	0.0012248	0.025399	0.070689	0.12902	0.18761	0.23902	0.28624	0.32519	0.35482	0.37397	0.38388	0.38425	0.37484	0.36042	0.34397	0.32863	0.31467	0.30322	0.29192	0.2802	0.26911	0.25974	0.25121	0.24365	0.23543	0.22806	0.22175	0.21589	0.2118	0.20718	0.20505	0.20198	0.19819	0.19523	0.1911	0.1877	0.18356	0.18092	0.17732	0.17397	0.17039	0.16926
2.0944	-0.011569	-0.011017	-0.010277	-0.0097652	-0.0085272	-0.0071216	-0.0056109	0.0012371	0.025527	0.07093	0.12926	0.18798	0.23942	0.28685	0.32583	0.35534	0.3743	0.38414	0.38456	0.37511	0.36069	0.34427	0.32885	0.31491	0.3035	0.2923	0.28052	0.26937	0.25999	0.25149	0.24392	0.23562	0.22829	0.222	0.21616	0.21208	0.20738	0.2053	0.20202	0.19812	0.19506	0.191	0.18796	0.18401	0.18144	0.17766	0.17438	0.17083	0.16966
2.0926	-0.011669	-0.010939	-0.010083	-0.0095534	-0.0084112	-0.0071509	-0.0057213	0.0012463	0.025649	0.071133	0.12944	0.18831	0.23985	0.28747	0.32649	0.35585	0.37462	0.38435	0.38477	0.37528	0.36085	0.34448	0.32902	0.31511	0.30376	0.2927	0.28086	0.26965	0.26024	0.25179	0.24421	0.23586	0.22856	0.22227	0.21645	0.21235	0.20756	0.2055	0.20201	0.19806	0.19489	0.19093	0.18822	0.18446	0.18193	0.17799	0.17481	0.17132	0.17009
2.0908	-0.011735	-0.010839	-0.0099232	-0.0094002	-0.0083495	-0.0072091	-0.005844	0.0012579	0.025766	0.071308	0.12959	0.18861	0.2403	0.28809	0.32715	0.35636	0.37493	0.38453	0.3849	0.37535	0.36091	0.34462	0.32915	0.31531	0.30402	0.2931	0.28123	0.26996	0.26048	0.25207	0.24452	0.23614	0.22885	0.22252	0.21672	0.21258	0.20771	0.20564	0.20199	0.19801	0.19478	0.19093	0.18849	0.18489	0.18236	0.17831	0.17523	0.17186	0.17056
2.089	-0.011756	-0.010715	-0.0098145	-0.0093253	-0.0083476	-0.007282	-0.0059597	0.0012753	0.025873	0.07146	0.12974	0.18889	0.24079	0.28871	0.3278	0.35686	0.37522	0.38469	0.38495	0.37532	0.36087	0.34467	0.32925	0.31549	0.30427	0.2935	0.28162	0.2703	0.26073	0.25235	0.24481	0.23643	0.22914	0.22277	0.21696	0.21277	0.20785	0.20574	0.20196	0.19802	0.19474	0.19101	0.18877	0.1853	0.18272	0.17861	0.17563	0.17244	0.17104
2.0872	-0.011721	-0.010568	-0.0097627	-0.0093306	-0.0084025	-0.0073599	-0.0060594	0.0013035	0.025976	0.071602	0.12991	0.18917	0.2413	0.28931	0.32845	0.35733	0.37551	0.38483	0.38494	0.37523	0.36075	0.34464	0.32931	0.31568	0.30453	0.29389	0.282	0.27065	0.26098	0.25261	0.24508	0.2367	0.22942	0.223	0.21719	0.21294	0.20798	0.20581	0.20196	0.19809	0.19478	0.19115	0.18903	0.18566	0.183	0.17888	0.17599	0.17302	0.17153
2.0854	-0.011632	-0.01041	-0.009765	-0.009404	-0.0084995	-0.0074302	-0.0061272	0.0013491	0.026087	0.071752	0.13011	0.18947	0.24184	0.2899	0.32907	0.35779	0.37578	0.38497	0.38491	0.3751	0.36057	0.34455	0.32935	0.31586	0.30481	0.29426	0.28237	0.27099	0.26123	0.25285	0.24531	0.23694	0.22967	0.22321	0.2174	0.21307	0.2081	0.20586	0.202	0.19821	0.19488	0.19135	0.18927	0.18597	0.18317	0.17909	0.17629	0.17357	0.17199
2.0836	-0.011497	-0.010254	-0.0098195	-0.0095376	-0.0086292	-0.0074843	-0.006144	0.0014296	0.026227	0.071946	0.13039	0.18982	0.24241	0.29047	0.32966	0.35822	0.37607	0.38514	0.38488	0.37497	0.36036	0.34442	0.32938	0.31606	0.30509	0.29458	0.28268	0.2713	0.26147	0.25307	0.24549	0.23712	0.22988	0.2234	0.2176	0.21317	0.20821	0.2059	0.20208	0.1984	0.19506	0.19159	0.18949	0.18621	0.18325	0.17922	0.1765	0.17404	0.17239
2.0818	-0.011331	-0.010122	-0.0099179	-0.0097105	-0.0087737	-0.0075206	-0.0061126	0.001548	0.026405	0.072201	0.13077	0.19022	0.24298	0.29099	0.33021	0.35864	0.37637	0.38533	0.38488	0.37487	0.36016	0.34426	0.32939	0.31626	0.30537	0.29486	0.28294	0.27157	0.2617	0.25326	0.24562	0.23725	0.23006	0.22359	0.2178	0.21328	0.20835	0.20596	0.20222	0.19866	0.19529	0.19188	0.18969	0.18641	0.18325	0.17928	0.17662	0.17442	0.17271
2.08	-0.011152	-0.010022	-0.010042	-0.0098958	-0.0089154	-0.0075403	-0.0060521	0.0016857	0.026609	0.072509	0.13123	0.19067	0.24353	0.29145	0.3307	0.35905	0.37668	0.38553	0.38491	0.37483	0.36001	0.3441	0.32937	0.31644	0.30563	0.29507	0.28312	0.27179	0.26192	0.25342	0.24568	0.23732	0.2302	0.22377	0.21802	0.21339	0.20851	0.20605	0.20241	0.19896	0.19557	0.19219	0.18988	0.18657	0.18318	0.17925	0.17666	0.17468	0.17294
2.0782	-0.01097	-0.0099546	-0.010171	-0.010072	-0.0090387	-0.0075442	-0.0059761	0.0018315	0.026838	0.072866	0.13176	0.19113	0.24404	0.29187	0.33114	0.35945	0.37699	0.38575	0.38498	0.37486	0.35993	0.34395	0.32933	0.31659	0.30586	0.29522	0.28322	0.27194	0.26211	0.25357	0.2457	0.23735	0.23032	0.22398	0.21827	0.21354	0.20873	0.20619	0.20266	0.1993	0.19586	0.19249	0.19007	0.18671	0.18309	0.17918	0.17661	0.17484	0.17309
2.0764	-0.010792	-0.0099242	-0.01029	-0.010225	-0.0091391	-0.0075483	-0.0059079	0.0019671	0.02709	0.073273	0.13236	0.19162	0.24451	0.29224	0.33154	0.35985	0.37733	0.386	0.38512	0.37497	0.35994	0.34385	0.32929	0.31672	0.30607	0.29532	0.28325	0.27203	0.26228	0.25371	0.24569	0.23736	0.23045	0.22422	0.21857	0.21374	0.20902	0.2064	0.20297	0.19967	0.19615	0.19279	0.19027	0.18685	0.18301	0.17907	0.17653	0.17492	0.17317
2.0746	-0.010627	-0.0099309	-0.010385	-0.010349	-0.0092114	-0.007558	-0.0058515	0.0020861	0.027362	0.073732	0.13302	0.19213	0.24494	0.29257	0.33189	0.36028	0.3777	0.38628	0.3853	0.37516	0.36006	0.34381	0.32924	0.31682	0.30625	0.29539	0.28323	0.27209	0.26243	0.25385	0.24569	0.2374	0.23061	0.22449	0.2189	0.21399	0.20935	0.20667	0.2033	0.20005	0.19646	0.19309	0.1905	0.187	0.18297	0.17897	0.17644	0.17494	0.17319
2.0728	-0.010475	-0.009967	-0.010452	-0.010454	-0.0092612	-0.0075855	-0.0058203	0.0021735	0.027639	0.074229	0.13373	0.19266	0.24533	0.29288	0.33223	0.36075	0.37812	0.38661	0.38553	0.37542	0.36029	0.34384	0.32921	0.31689	0.30639	0.29544	0.28318	0.27212	0.26256	0.254	0.2457	0.2375	0.23081	0.2248	0.21926	0.21431	0.20975	0.20701	0.20367	0.20043	0.19676	0.1934	0.19077	0.18718	0.18301	0.1789	0.17638	0.17494	0.1732
2.071	-0.010338	-0.010023	-0.010487	-0.010543	-0.0092921	-0.0076405	-0.0058293	0.0022107	0.0279	0.074742	0.13447	0.19318	0.24569	0.29318	0.33256	0.36126	0.37857	0.38698	0.3858	0.37574	0.36061	0.34396	0.3292	0.31692	0.30649	0.29549	0.28313	0.27215	0.26266	0.25415	0.24575	0.23766	0.23106	0.22515	0.21966	0.21468	0.21021	0.20742	0.20406	0.20081	0.19706	0.1937	0.19109	0.1874	0.18313	0.17892	0.1764	0.17495	0.1732
2.0692	-0.01021	-0.010083	-0.010491	-0.010629	-0.0093131	-0.0077253	-0.0058763	0.0021891	0.028128	0.075247	0.13522	0.1937	0.24601	0.29348	0.33292	0.36182	0.37906	0.38739	0.38611	0.37611	0.36101	0.34415	0.32922	0.31693	0.30655	0.29551	0.28307	0.27218	0.26273	0.25432	0.24584	0.23789	0.23136	0.22552	0.22007	0.21509	0.21071	0.20786	0.20446	0.20117	0.19735	0.19401	0.19144	0.18765	0.18335	0.17904	0.17651	0.17501	0.17322
2.0674	-0.01009	-0.010143	-0.01048	-0.010731	-0.0093413	-0.0078478	-0.0059459	0.0021263	0.028333	0.075746	0.13597	0.19421	0.24633	0.29379	0.3333	0.36244	0.37961	0.38788	0.38647	0.37653	0.36148	0.34443	0.32929	0.31694	0.30658	0.29555	0.28304	0.27223	0.26278	0.25448	0.24598	0.2382	0.23172	0.22592	0.22051	0.21554	0.21123	0.20833	0.20486	0.20151	0.19764	0.19434	0.19182	0.18793	0.18366	0.17927	0.17674	0.17512	0.17328
2.0657	-0.0099758	-0.010202	-0.010469	-0.010859	-0.0093879	-0.0080039	-0.0060251	0.0020381	0.028519	0.076245	0.13675	0.19476	0.24665	0.29413	0.33374	0.36311	0.38022	0.38844	0.38688	0.377	0.362	0.34478	0.32944	0.31695	0.30659	0.29558	0.28305	0.27231	0.26283	0.25466	0.24616	0.23857	0.23212	0.22634	0.22093	0.216	0.21175	0.20881	0.20525	0.20184	0.19795	0.19468	0.19221	0.18823	0.18406	0.17961	0.17707	0.17529	0.17339
2.0639	-0.0098692	-0.010252	-0.010474	-0.011012	-0.0094497	-0.0081694	-0.0060875	0.0019509	0.028689	0.076737	0.13754	0.19533	0.24701	0.29452	0.33424	0.36382	0.38088	0.38906	0.38735	0.3775	0.36254	0.34519	0.32965	0.31698	0.30657	0.29562	0.2831	0.27245	0.2629	0.25483	0.24637	0.23897	0.23254	0.22677	0.22135	0.21645	0.21227	0.20927	0.20562	0.20217	0.19827	0.19506	0.1926	0.18855	0.18451	0.18004	0.17748	0.1755	0.17354
2.0621	-0.0097784	-0.010293	-0.010501	-0.011181	-0.0095242	-0.0083285	-0.0061256	0.0018768	0.028844	0.07721	0.13831	0.19592	0.2474	0.29495	0.33482	0.36457	0.38157	0.38973	0.38787	0.37803	0.3631	0.34565	0.32991	0.31705	0.30654	0.29567	0.28317	0.27262	0.26299	0.25502	0.24661	0.23938	0.23298	0.2272	0.22175	0.2169	0.21277	0.20973	0.206	0.20252	0.19862	0.19546	0.19297	0.18888	0.185	0.18055	0.17798	0.17575	0.17376
2.0604	-0.0097135	-0.010322	-0.010553	-0.011344	-0.0096082	-0.0084643	-0.0061274	0.001838	0.028998	0.077664	0.13907	0.19653	0.24782	0.29541	0.33546	0.36535	0.38229	0.39043	0.38842	0.37857	0.36364	0.34612	0.33022	0.31718	0.30654	0.29572	0.28327	0.27283	0.26312	0.25523	0.24686	0.23978	0.23343	0.22763	0.22214	0.21732	0.21324	0.21016	0.20638	0.20289	0.19901	0.1959	0.1933	0.1892	0.1855	0.18113	0.17852	0.17604	0.17402
2.0586	-0.0096828	-0.010342	-0.010627	-0.011487	-0.0096951	-0.0085636	-0.0060852	0.0018504	0.029161	0.0781	0.13979	0.19715	0.24828	0.29591	0.33615	0.36612	0.38304	0.39113	0.38898	0.37911	0.36415	0.34659	0.33057	0.31736	0.30657	0.29582	0.28339	0.27308	0.26332	0.25547	0.24712	0.24016	0.23387	0.22806	0.22252	0.2177	0.21367	0.21057	0.20677	0.20331	0.19943	0.19636	0.19357	0.1895	0.18599	0.18173	0.1791	0.17634	0.17432
2.0568	-0.0096943	-0.010354	-0.010719	-0.011598	-0.0097835	-0.0086243	-0.0060046	0.0019299	0.029357	0.078536	0.14048	0.19778	0.24878	0.29643	0.33687	0.36688	0.38377	0.39181	0.38954	0.37963	0.36462	0.34705	0.33092	0.31761	0.30668	0.29597	0.28357	0.27337	0.26358	0.25574	0.24738	0.2405	0.2343	0.22848	0.22287	0.21804	0.21405	0.21094	0.20716	0.20375	0.19987	0.19681	0.19379	0.18977	0.18645	0.18234	0.17966	0.17665	0.17466
2.0551	-0.0097385	-0.01035	-0.010807	-0.01165	-0.0098515	-0.0086288	-0.005895	0.002074	0.029586	0.07897	0.14112	0.1984	0.2493	0.29694	0.33758	0.3676	0.38449	0.39242	0.39007	0.38011	0.36504	0.34746	0.33128	0.31793	0.30686	0.29618	0.28378	0.27369	0.26392	0.25604	0.24765	0.24082	0.23471	0.22889	0.2232	0.21834	0.21441	0.21129	0.20756	0.20422	0.20032	0.19724	0.19395	0.19	0.18686	0.18292	0.1802	0.17696	0.17503
2.0533	-0.0098148	-0.010325	-0.010872	-0.011626	-0.0098861	-0.008579	-0.0057689	0.0022745	0.029852	0.079399	0.14171	0.19898	0.24984	0.29743	0.33826	0.36827	0.38518	0.39296	0.39053	0.38053	0.36539	0.34783	0.33161	0.31831	0.30714	0.29646	0.28404	0.27403	0.26432	0.2564	0.24794	0.24112	0.23511	0.22928	0.22351	0.21862	0.21475	0.21163	0.20797	0.20471	0.20075	0.19763	0.19403	0.19018	0.18721	0.18346	0.1807	0.17728	0.17542
2.0516	-0.009923	-0.010287	-0.0109	-0.011525	-0.0098887	-0.0084988	-0.0056522	0.0025128	0.030154	0.079829	0.14224	0.19954	0.25038	0.29789	0.33889	0.36888	0.38582	0.39342	0.39093	0.38089	0.3657	0.34815	0.33192	0.31873	0.30752	0.29682	0.28437	0.27439	0.26477	0.25677	0.24825	0.24142	0.23549	0.22966	0.22381	0.2189	0.21507	0.21197	0.20839	0.2052	0.20115	0.19794	0.19407	0.19032	0.18749	0.18393	0.18114	0.17762	0.17582
2.0498	-0.010053	-0.010238	-0.01089	-0.011364	-0.0098698	-0.0084135	-0.0055604	0.0027773	0.030498	0.080268	0.14272	0.20006	0.2509	0.29831	0.33943	0.36942	0.38642	0.3938	0.39125	0.38116	0.36594	0.34842	0.33222	0.31919	0.30797	0.29725	0.28475	0.27474	0.26524	0.25716	0.24856	0.24171	0.23584	0.23001	0.22409	0.21916	0.2154	0.21231	0.20879	0.20564	0.2015	0.19818	0.19405	0.1904	0.18767	0.18429	0.18151	0.17796	0.17623
2.0481	-0.010196	-0.0102	-0.010853	-0.011167	-0.0098364	-0.0083446	-0.0055122	0.0030472	0.030871	0.080716	0.14315	0.20054	0.25141	0.29869	0.3399	0.36987	0.38695	0.3941	0.39149	0.38138	0.36613	0.34866	0.3325	0.31966	0.30849	0.29771	0.28517	0.27509	0.26568	0.25753	0.24886	0.242	0.23614	0.2303	0.22434	0.21942	0.21573	0.21263	0.20918	0.20602	0.20177	0.19831	0.19399	0.19042	0.18777	0.18454	0.18177	0.17827	0.17663
2.0463	-0.010338	-0.010177	-0.010799	-0.010954	-0.0098003	-0.0083074	-0.0055142	0.0033181	0.031279	0.081184	0.14356	0.20098	0.25189	0.29904	0.3403	0.37027	0.38742	0.39434	0.39168	0.38154	0.3663	0.34887	0.33279	0.32014	0.30904	0.29818	0.28561	0.27543	0.2661	0.25785	0.24915	0.24228	0.2364	0.23054	0.22456	0.2197	0.21607	0.21295	0.20953	0.20634	0.20196	0.19835	0.19393	0.19042	0.18778	0.18466	0.18193	0.17857	0.17701
2.0446	-0.010481	-0.010191	-0.010747	-0.01074	-0.0097609	-0.0083008	-0.0055605	0.0035774	0.031705	0.081664	0.14393	0.20139	0.25235	0.29939	0.34067	0.37063	0.38785	0.39456	0.39183	0.38169	0.36646	0.34908	0.33309	0.32061	0.30959	0.29863	0.28605	0.27575	0.26646	0.25813	0.24941	0.24254	0.23661	0.23073	0.22474	0.21997	0.21643	0.21328	0.20987	0.20659	0.2021	0.19835	0.19388	0.1904	0.18772	0.18467	0.182	0.17885	0.17738
2.0429	-0.010639	-0.01027	-0.010731	-0.01056	-0.0097393	-0.0083378	-0.0056458	0.0038155	0.032129	0.082146	0.14429	0.20178	0.25279	0.29974	0.34101	0.37096	0.38823	0.39477	0.39197	0.38182	0.36662	0.34929	0.3334	0.32106	0.31012	0.29904	0.28647	0.27602	0.26675	0.25833	0.24962	0.24277	0.23676	0.23085	0.22489	0.22024	0.21678	0.2136	0.21018	0.20677	0.2022	0.19832	0.19386	0.19039	0.1876	0.18458	0.18198	0.1791	0.17774
2.0412	-0.010824	-0.010433	-0.01078	-0.010442	-0.0097492	-0.00842	-0.0057631	0.0040275	0.032533	0.082619	0.1446	0.20213	0.25321	0.30013	0.34137	0.37128	0.38857	0.39497	0.39212	0.38197	0.36678	0.3495	0.33374	0.32148	0.31061	0.29938	0.28683	0.27623	0.26694	0.25842	0.24975	0.24292	0.23684	0.23089	0.22497	0.22048	0.21713	0.2139	0.21044	0.20688	0.20225	0.19829	0.19391	0.19041	0.18746	0.1844	0.18189	0.17929	0.17806
2.0394	-0.011038	-0.010686	-0.01091	-0.0104	-0.0097969	-0.0085374	-0.0058976	0.004217	0.032907	0.083074	0.14488	0.20244	0.25358	0.30055	0.34177	0.3716	0.38888	0.39518	0.3923	0.38214	0.36695	0.34972	0.33408	0.32188	0.31105	0.29964	0.2871	0.27637	0.26702	0.25841	0.24978	0.24301	0.23685	0.23087	0.225	0.22069	0.21745	0.21416	0.21064	0.20693	0.20228	0.19828	0.19403	0.19046	0.1873	0.18418	0.18174	0.17944	0.17834
2.0377	-0.011279	-0.011026	-0.011124	-0.010437	-0.0098787	-0.0086741	-0.0060353	0.0043859	0.033241	0.083502	0.14512	0.20271	0.25393	0.30102	0.34223	0.37195	0.38916	0.39542	0.39252	0.38235	0.36714	0.34994	0.33444	0.32224	0.31143	0.29982	0.28729	0.27645	0.26703	0.25831	0.24973	0.24305	0.23683	0.23081	0.22499	0.22088	0.21776	0.21441	0.21081	0.20693	0.2023	0.19831	0.1942	0.19058	0.18717	0.18395	0.18159	0.17957	0.17858
2.036	-0.011541	-0.011427	-0.011406	-0.010541	-0.0099875	-0.0088113	-0.0061527	0.0045433	0.033532	0.083897	0.14533	0.20296	0.25426	0.30154	0.34277	0.37233	0.38945	0.3957	0.3928	0.38262	0.36735	0.35016	0.3348	0.32258	0.31176	0.29994	0.28741	0.27648	0.26697	0.25815	0.24961	0.24306	0.2368	0.23075	0.22496	0.22105	0.21805	0.21465	0.21095	0.20691	0.20232	0.19839	0.19445	0.19076	0.18709	0.18376	0.18146	0.17968	0.17879
2.0343	-0.011818	-0.011869	-0.011745	-0.010708	-0.010113	-0.0089348	-0.0062399	0.0046782	0.03376	0.084236	0.1455	0.20318	0.25458	0.3021	0.34336	0.37275	0.38975	0.39602	0.39313	0.38292	0.36757	0.35037	0.33513	0.32288	0.31205	0.30001	0.28746	0.27647	0.26688	0.25794	0.24947	0.24305	0.23679	0.23071	0.22493	0.22122	0.21833	0.21489	0.21107	0.20688	0.20235	0.19852	0.19474	0.191	0.18709	0.18364	0.18138	0.17978	0.17898
2.0325	-0.012084	-0.012308	-0.012109	-0.010927	-0.010254	-0.0090504	-0.0062999	0.0047837	0.033919	0.084509	0.14562	0.20336	0.25487	0.30269	0.34398	0.37317	0.39004	0.39636	0.39351	0.38326	0.36778	0.35056	0.33545	0.32316	0.3123	0.30004	0.28746	0.27642	0.26675	0.25772	0.24931	0.24305	0.23681	0.23071	0.22492	0.22139	0.21858	0.21512	0.21117	0.20684	0.20236	0.19866	0.19502	0.19126	0.18713	0.18359	0.18134	0.17987	0.17915
2.0308	-0.012306	-0.0127	-0.01246	-0.011174	-0.010403	-0.0091656	-0.0063435	0.0048552	0.034022	0.084722	0.1457	0.20351	0.25515	0.30329	0.34463	0.37362	0.39035	0.39674	0.39393	0.3836	0.36796	0.35071	0.33573	0.32342	0.31253	0.30003	0.28743	0.27637	0.26664	0.25753	0.24919	0.24311	0.23689	0.23077	0.22494	0.22158	0.21884	0.21536	0.21125	0.20679	0.20237	0.1988	0.19527	0.19152	0.18724	0.18362	0.18136	0.17996	0.1793
2.0291	-0.012457	-0.013007	-0.012761	-0.011427	-0.010553	-0.0092871	-0.0063778	0.0048866	0.03408	0.084887	0.14576	0.20365	0.25542	0.30389	0.3453	0.3741	0.3907	0.39716	0.39438	0.38396	0.36811	0.35083	0.33598	0.32366	0.31273	0.30001	0.28739	0.27635	0.26658	0.25741	0.24918	0.24326	0.23706	0.23089	0.22501	0.22182	0.2191	0.2156	0.21134	0.20676	0.20237	0.19891	0.19545	0.19175	0.18741	0.18375	0.18145	0.18007	0.17947
2.0274	-0.012525	-0.01321	-0.012997	-0.011671	-0.010696	-0.0094108	-0.0064031	0.0048733	0.034097	0.085006	0.14583	0.2038	0.25571	0.3045	0.34597	0.3746	0.39108	0.3976	0.39484	0.38429	0.36822	0.3509	0.33619	0.32389	0.31292	0.29999	0.28737	0.27637	0.26659	0.25739	0.24928	0.24349	0.23731	0.23107	0.22514	0.2221	0.21937	0.21586	0.21144	0.20676	0.20239	0.19899	0.19555	0.19194	0.18762	0.18398	0.18159	0.18021	0.17967
2.0257	-0.012511	-0.013297	-0.013155	-0.011883	-0.010825	-0.0095362	-0.0064278	0.0048092	0.034073	0.085082	0.1459	0.20396	0.25599	0.30508	0.34661	0.37512	0.39151	0.39807	0.39529	0.3846	0.36827	0.35092	0.33636	0.32411	0.31308	0.29996	0.28735	0.27642	0.26667	0.25747	0.24951	0.2438	0.23762	0.23128	0.22532	0.22241	0.21965	0.2161	0.21154	0.2068	0.20243	0.19904	0.19555	0.19207	0.18786	0.18427	0.18178	0.18036	0.17991
2.024	-0.012429	-0.013283	-0.013247	-0.012059	-0.010942	-0.0096711	-0.0064671	0.0046923	0.034015	0.085128	0.14599	0.20411	0.25624	0.30563	0.3472	0.37565	0.39197	0.39855	0.39572	0.38486	0.36826	0.35089	0.33649	0.32433	0.31323	0.29992	0.28734	0.27651	0.26682	0.25764	0.24987	0.24416	0.23795	0.23147	0.22552	0.22272	0.21991	0.2163	0.21163	0.20684	0.20248	0.19903	0.19544	0.19211	0.18809	0.1846	0.182	0.18053	0.18017
[truncated: 70 more rows]
[truncated: 83 more columns]

## Sheet: Fig1c_Ade_dynamics
Delay time (fs)	Norm. DA at 3.1 eV
-115	-0.01218
-105	-0.00864
-95	-0.00821
-85	0
-75	-0.00243
-65	0.00726
-55	0.03939
-45	-0.03213
-35	-0.08472
-25	0.08354
-15	0.36196
-5	0.56517
[truncated: 81 more rows]

## Sheet: Fig1c_NADH_dynamics
Delay time (fs)	Norm. DA at 3.1 eV
[truncated: 93 more rows]

[truncated: 14 more sheets: Fig1d_Ade_dynamics, Fig1d_NADH_dynamics, Figure2a_XYZ_Coordinates, Figure2b_XYZ_Coordinates, Figure2c_XYZ_Coordinates, Figure2d_Populations, Figure2e_Populations, Figure2f_Populations, Figure3c_Data, Figure3d_Data, Figure3e_Data, Figure4b_Data, Figure4c_data, Figure4d_data]
